# Supplementary material for: Longitudinal Variation in Population Structure, Growth, and Reproductive Characteristics of Squalidus argentatus, Driven by Cascade Dams in the Largest Tributary of Dongting Lake
Source: Ecol Evol. 2026 Jul 27;16(7):e74081. doi: 10.1002/ece3.74081 (PMC13407322; doi:10.1002/ece3.74081)
Supplement: Supplementary file 2 — Data S1: The raw data of age, fecundity, egg diameters of Squalidus argentatus collected in the Xiangjiang River. [file ECE3-16-e74081-s002.xlsx]

## Sheet: AGE  determine
Number of fish	Age class	Age	SL (mm)	Otolith radius	Rdius of the first age	Rdius of the second age	Rdius of the third age	Rdius of the fourth age	Rdius of the fifth age	Width of ototlith edge	Sampling date	Sampling site	body length mm	Weight (g)	Clear weight (g)
KF1	4	4	131.53	1158.1		743.4	246.54	172.16			2023-06-14	Changsha	157.89	51.85	34.67
KF2	2	2	107.65	889.8	589.7	300.1					2023-06-14	Changsha	129.11	27.98	18.97
KF3	4	3	122.87	1073.7		691.7	231.53	162.97			2023-06-14	Changsha	148.58	47.07	32.19
KF4	3	3	130.82	1158.6		751.69	180.7			57.76	2023-06-14	Changsha	153.9	49	31.68
KF5	3	3	122.3	1065.4	587.09	251.08	153.65				2023-06-14	Changsha	142.61	37.86	26.37
KF6	2	2	110.77	854.1	620.33	233.77					2023-06-14	Changsha	132.53	25.71	18.39
KF7	2	2	94.27	712	650					62	2023-06-14	Changsha	112.22	17.66	12.3
KF8	3	3	121.7	1100.2		694	269.47	121.98			2023-06-14	Changsha	143.41	38.96	26.66
KF9	2	2	106.88	879.2	555.51	218.75					2023-06-14	Changsha	125.56	23.97	0.26
KF10	2	2	92.27	892.91	634.87	258.04					2023-06-14	Changsha	109.81	15.87	10
KF12	1	1	89.72	768.42	667					101.42	2023-06-14	Changsha	104.68	11.41
KF13	2	2	99.2	828.2	621.4	206.8					2023-06-14	Changsha	116.93	17.7	12.54
KF14	2	2	111.35	933.7	667.4	266.3					2023-06-14	Changsha	127.69	27.73	20.66
KF15	2	2	108.33	820.8	586.2	234.6					2023-06-14	Changsha	125.67	26.12	18.32
KF16	1	1	85.09	772.8	623.5						2023-06-14	Changsha	99.49	13.11	8.87
KF17	1	1	86.27	712.7	585.8	126.9					2023-06-14	Changsha	101.76	11.16
KF18	1	1	90.78	752.93	653.49						2023-06-14	Changsha	105.97	11.16	7.99
KF19	1	1	79.98	720.7	605.7	E					2023-06-14	Changsha	93.6	8.33
KF20	2	2	94.8	865.1	602.9	262.2					2023-06-14	Changsha	110.88	17.62	11.75
KF21	1	1	88.81	701.54	598.69					102.85	2023-06-14	Changsha	103.08	14.48	10.31
KF22	1	1	90.02	740.2	649.2						2023-06-14	Changsha	105.68	12.66	8.97
KF23	1	1	85.8	709.2	606.3						2023-06-14	Changsha	101.69	14.05	9.39
KF24	1	1	88.97	791.7	625						2023-06-14	Changsha	105.09	12.03
KF27	2	2	99.95	953.4	656.6	296.8					2023-06-14	Changsha	114.53	19.69	13.19
KF28	2	2	95.65	852.7	565.5	287.2					2023-06-14	Changsha	110	18.4	13.18
KF29	1	1	83.33	685.1	558.6					126.5	2023-06-14	Changsha	100.56	10.94	7.72
KF30	1	1	81.68	666.9	570.7					96.2	2023-06-14	Changsha	94.74	7.49	6.25
KF31	1	1	81.72	706.4	597.4					109	2023-06-14	Changsha	91.87	7.29
KF32	1	1	76.66	674.5	616.8					57.7	2023-06-14	Changsha	90.39	6.34
CS71	2	2	114.23	903.2	578	325.2					2024-04-27	Changsha	138.63		0.47
CS72	3	2	105.62	932.9	655.4	277.5					2024-04-27	Changsha	132.8	19.61	16.67
CS73	2	2	93.64	796.39	450.71	313.46					2024-04-27	Changsha	115.91	11.99	10.17
CS74	2	2	101.62	923.05	659	263.28					2024-04-27	Changsha	124.71	16.68	13.91
CS75	2	2	94.22	839.8	499.98	261.09					2024-04-27	Changsha	116.05	13.47	10.43
CS76	2	2	83.2	794.06	523.96	261.2					2024-04-27	Changsha	105.95	9.62	8.15
CS77	3	3	102.39	945.7	539.67	289.22	143.4				2024-04-27	Changsha	126.57	17.18
CS78	2	2	98.84	879.6	491.6	328.29					2024-04-27	Changsha	122.59	16.19	13.93
CS80	2	2	87.63	837.1	527.4	309.7					2024-04-27	Changsha	110.8	10.39
CS81	2	2	97.9	853.39	531.74	297.56					2024-04-27	Changsha	123.63	15.04	13.2
CS84	2	2	94.5	799.8	502	269.31					2024-04-27	Changsha	117.06	13.99	11.71
CS86	2	2	105.42	992.8	731.99	260.81					2024-04-27	Changsha	125.14	17.03	14.35
CS87	2	2	96.07	962.2	615.9	313					2024-04-27	Changsha	120.17	12.83	10.63
CS89	2	2	102.58	884.2	532.5	322.54					2024-04-27	Changsha	128.78	17.24	14.78
CS90	2	2	81.32	815.89	495.21	315.19					2024-04-27	Changsha	102.39	8.39	6.97
CS91	3	2	105.99	983.08	499.55	300.54	191.16				2024-04-27	Changsha	129.07	20.91	17.71
CS92	2	2	81.79	738.6	467.7	270.9					2024-04-27	Changsha	102.4	8.79	7.33
CS93	2	2	98.26	798.8	528.6	270.2					2024-04-27	Changsha	121.78	14.97	13.21
CS94	2	2	91.5	793.4	568	225.4					2024-04-27	Changsha	109.65	11.65	9.46
CS95	3	2	104.77	920.3	453.65	276.86	158.6				2024-04-27	Changsha	132.41	17.93	14.79
CS96	2	2	96.07	848.1	517.2	330.9					2024-04-27	Changsha	122.95	14.94	12.4
CS97	2	2	89.55	835.3	508.2	327.1					2024-04-27	Changsha	114.04	15.3	13.32
CS98	2	2	95.83	842.8	471.5	371.3					2024-04-27	Changsha	119.47	14.62	12.3
CS99	2	2	97.58	936.2	494.1	316.76	121.35				2024-04-27	Changsha	121.56	14.55	12.26
CS100	2	2	102.75	818.2	643.9	174.3					2024-04-27	Changsha	127.47	17.5	14.52
CS102	2	2	86.11	779	564.7	214.3					2024-04-27	Changsha	107.1	9.61	7.89
CS103	3	3	107.24	921.3		704.4	216.9				2024-04-27	Changsha	133.95	21.05	16.99
CS105	2	3	99.1	969.2	695.27	254.38					2024-04-27	Changsha	125.25	16.89	13.6
CS106	1	2	78.56	731.4	491.6	239.8					2024-04-27	Changsha	98.52	7.14	5.93
CS108	2	2	89.65	796.7	483.4	313.3					2024-04-27	Changsha	112.01	11.8	9.72
CS109	2	2	94.73	760.4	524.3	236.1					2024-04-27	Changsha	117.64	14.38	11.44
CS110	2	2	84.5	858.5	572.1	286.4					2024-04-27	Changsha	109.3	10.96	8.99
CS111	2	2	90.67	825.2	586.2	239					2024-04-27	Changsha	112.6	11.97	9.77
CS1	2	2	101.62	956.2	635.7	260.24					2024-04-28	Changsha	129.87	19.81	16.13
CS3	2	2	92.97	794.5	543.3	251.2					2024-04-28	Changsha	120.12	14.26	11.7
CS5	2	2	89.72	782.7	496.89	300.25					2024-04-28	Changsha	116.51	14.89	11.88
CS8	2	2	95.6	982.8	556.2	335.8				耳石为9	2024-04-28	Changsha	121.8	14.95	10.18
CS9	3	2	106.52	1015.7	460.25	758.74	174.32			耳石为8	2024-04-28	Changsha	135.35	20.3	16.99
CS10	2	2	93.6	830.2	574.74	282.16					2024-04-28	Changsha	121.39	15.58	13.2
CS12	2	2	88.35	785.6	622.8	162.8					2024-04-28	Changsha	112.3	10.91	8.58
CS13	2	2	90.21	924.9	558.2	366.65					2024-04-28	Changsha	115.21	12.72	10.49
CS22	2	2	103.07	833.9	572.5	261.39					2024-04-28	Changsha	131.07	16.84	14.35
CS24	2	2	99.4	997.8	569.03	328.65					2024-04-28	Changsha	126.97	17.83	15.34
CS29	2	2	90.17	841.4	576.8	259.82					2024-04-28	Changsha	111.55	12.42	9.66
CS31	2	3	104.59	965.7	657.11	308.58					2024-04-28	Changsha	135	24.3	18.92
CS32	2	2	95.77	930.2	646.23	283.98					2024-04-28	Changsha	118.28	12.84	10.43
CS35	2	2	101.88	878.1	566.62	305.57					2024-04-28	Changsha	127.61	16.15	14.2
CS36	2	2	100.33	985.79	648.03	343.36					2024-04-28	Changsha	128.36	19.25	16.14
CS38	2	2	106.95	983.6	606.88	376.59				45.09	2024-04-28	Changsha	136.82	23.41	20.24
CS39	2	2	100.52	902.4	559.51	332.69					2024-04-28	Changsha	129.21	17.57	15.5
40	2	2	97.04	963.6	598.72	364.88					2024-04-28	Changsha		16.76	0.25
CS43	2	2	91.09	875.1	604.6	256.2					2024-04-28	Changsha	115.34	13.11	11.03
CS48	3	3	116.37	1056.3	454.36	364.34	204.28				2024-04-28	Changsha	149.99	26.94	23.18
CS49	2	2	94.54	925.5	601.7	329.9					2024-04-28	Changsha	121.2	14.11	11.64
CS50	2	2	92.98	869.19	543.32	328.59					2024-04-28	Changsha	118.17	12.74	10.82
CS51	2	2	84.37	889.3	575	313.12					2024-04-28	Changsha	110.6	12.44	9.74
CS54	2	2	84.56	899.3	642.65	262.1					2024-04-28	Changsha	111.23	11.38	9.08
CS57	2	2	100.1	864.1	557.24	308.7					2024-04-28	Changsha	126.97	18.38	15.55
CS58	2	2	100.92	939.1	620.25	291.07					2024-04-28	Changsha	130.68	21.41	16.87
CS59	2	2	103.25	841.6	606.69	204.36					2024-04-28	Changsha	131.23	21.02	17.55
CS75	2	2	100.91	899.1	545.44	297.97					2024-04-28	Changsha	131.11	16.95	14.68
CS76	2	2	96.19	946.9	621.6	323.67					2024-04-28	Changsha	125.24	16.58	13.88
CS83	1	1	80.42	722.7	646.66					48.29	2024-04-28	Changsha	102.15	8.67	6.89
CS85	2	2	96.64	858.6	629.41	201.11					2024-04-28	Changsha	125.15	15.61
CS86	2	2	83.63	826.11	549.27	287.8					2024-04-28	Changsha	107.91	10.1	8.95
CS87	1	1	80.5	688.37							2024-04-28	Changsha	102.53	9.05	6.87
CS90	2	2	91.71	853.99	641.42	250.79					2024-04-28	Changsha	117.71	13.93	11.28
CS91	2	2	98.5	885.96	564.41	318.49					2024-04-28	Changsha	126.68	19.17	15
CS100	1	1	77.9	636.3							2024-04-28	Changsha	100.34	8.82	9.81
18	1	1	68.13	642.2							2024-04-28	Changsha	86.56	3.93
64	1	1	73.79	657.1						382.98	2024-04-28	Changsha	94.84	5.81
69	1	1	71.36	741	583.1	157.9					2024-04-28	Changsha	92.64	5.01
73	1	1	71.84	662.99	575.03						2024-04-28	Changsha	92.62	5.32
77	1	1	71.21	628.84						316.3	2024-04-28	Changsha	91.54	5.66
81	1	1	66.13	648.9							2024-04-28	Changsha	86.74	5.14
99	2	1	80.87	788.4	586.8					201.6	2024-04-28	Changsha	108.44	9.23
101	1	1	82.68	675.5						351.6	2024-04-28	Changsha	109.09	12.06
102	1	1	70.04	711.1						279.35	2024-04-28	Changsha	90.56	4.94
106	1	1	81.24	719.5						427.7	2024-04-28	Changsha	105.9	8.15
107	1	1	67.4	717.4						330.3	2024-04-28	Changsha	87.43	5.29
108	1	1	73.14	712.8						353.8	2024-04-28	Changsha	95.79	6.69
109	1	1	70.73	674.2						404.2	2024-04-28	Changsha	92.52	5.55
113	1	1	72.87	729.86							2024-04-28	Changsha	93.43	6.2
1	3	3.33333	113.37	1024		688.17	240.4			95.43	2023-11-02	Changsha		26.12
2	2	2.33333	110.19	945.47	614.64	275.48				55.35	2023-11-02	Changsha		22.25
3	2	2.33333	110.85	895.14	575.59	289.55					2023-11-02	Changsha		24.79
5	3	3.33333	120.61	1048.5		743.95	222.33			148.51	2023-11-02	Changsha		29.25
6	3	3.33333	127.74	1043.8	565.6	289.05	153.84				2023-11-02	Changsha		37.86
7	2	2.33333	111.6	933.5	566	367.5				100	2023-11-03	Changsha		22.01
9	2	2.33333	104.71	889.28	548.64	253.84				86.8	2023-11-02	Changsha		18.43
10	2	2.33333	95.29	865.9	598.8	267.1					2023-11-02	Changsha		17.67
13	2	2.33333	107.18	979.15	631.77	268.7				78.68	2023-11-02	Changsha		18.46
16	2	2.33333	108.33	970.33	568	312				90.53	2023-11-02	Changsha		22.42
SP1	4		131.53	1163.3	518.55	274.5	220.48	157.14			2024-05-02	Yongzhou	163.34	39.75	486
SP2	3		109.01	930.1	469.7	253.74	180.65				2024-05-02	Yongzhou	137.44	26.01	696
SP3	3		109.65	936.2	499.12	334.4	142.3				2024-05-02	Yongzhou	138.4	23.22	431
SP4	5		138.69	1270.8	462.4	827.03	215.77	156.45	86.81		2024-05-02	Yongzhou	174.44	50.62	397
SP6	3		106.1	828.95	481.62	214.6	122.05				2024-05-02	Yongzhou	133.16	22.28	513
7	3		115.66	990.3	554.86	287.4	154.22				2024-05-02	Yongzhou		27.36
SP8	4		121.87	1071	445.46	293.57	162.25	106.77			2024-05-02	Yongzhou	153.62	33.08	517
SP9	3		115.66	996.74	602.32	227.3	173.62				2024-05-02	Yongzhou	143.71	31.48	401
SP10	2		96.13	925.7	488.13	348.45					2024-05-02	Yongzhou	119.32	13.72	358
SP11	3		116.06	965.5	445.64	302.66	192.33				2024-05-02	Yongzhou	145.99	30.05	374
14	1		73.36	654.7	581.48						2024-05-02	Yongzhou		6.13
SP15	3		114.12	1055.9	591.14	259.27	146.62				2024-05-02	Yongzhou	143.31	33.89	352
SP16	3		122.54	1038.3	577.08	259.61	162.97				2024-05-02	Yongzhou	148.82	42.92	591
SP17	4		126.17	1182	628.86	271.52	197.87	94.8			2024-05-02	Yongzhou	158.55	37.45	465
SP18	3		105.28	977.6	516.46	275.89	202				2024-05-02	Yongzhou	134.67	26.49	544
SP19	3		118.84	1034.5	583.78	315.51	157.05				2024-05-02	Yongzhou	149.69	28.84	301
SP20	2		96.67	902.57	568.53	341.19					2024-05-02	Yongzhou	121.96	21.79	400
SP21	3		110.33	938.3		349	218.34			396.75	2024-05-02	Yongzhou	138.5	26.3	291
SP23	3		114.4	906.5	494.13	292.45	213.13				2024-05-02	Yongzhou	146.24	31.23	346
SP24	3		119.44	995.4		700.47	207.31				2024-05-02	Yongzhou	150.42	29.92	252
SP25	3		105.56	946.88	530.8	280.99	135.09				2024-05-02	Yongzhou	133.69	20	640
SP26	3		112.75	1044.4	625.16	202.04	189.05				2024-05-02	Yongzhou	141.04	28.5	475
SP28	2		102.73	861.5	532.88	328.93					2024-05-02	Yongzhou	131.73	19.8	322
SP29	3		102.94	970.1	497.88	213.54	255.74				2024-05-02	Yongzhou	130.48	17.99	287
SP30	3		109.83	973.2	548.92	279.47	137.44				2024-05-02	Yongzhou	135.36	23.66	309
SP31	3		105.4	1004.3	479.21	311.01	199.84				2024-05-02	Yongzhou	131.46	19.65	295
SP32	3		121.93	985.5		758.72	264				2024-05-02	Yongzhou	152.84	34.01	480
SP33	2		108.54	978.5	637.79	328.98					2024-05-02	Yongzhou	135.7	23.96	332
SP34	2		109.76	868.1	579.1	289					2024-05-02	Yongzhou	141.79	26.91	304
SP35	2		107.91	955.95	580.45	365.38					2024-05-02	Yongzhou	134.9	23.61	455
SP37	3		109.41	984.6	516.7	238.08	155.82				2024-05-02	Yongzhou	138.63	22.02	314
SP38	4		127	1176.1	536.93	245.45	235.34	156.31			2024-05-02	Yongzhou	161.58	37.34	315
SP43	3		111.82	943.7	443.4	296.76	235.5				2024-05-02	Yongzhou	141.25	30.35	259
SP44	2		106.68	838.29	535.72	302.57					2024-05-02	Yongzhou	136.31	25.5	232
SP45	3		110.23	970.3		746.49	298.74			362.51	2024-05-02	Yongzhou	139.96	27.38	463
SP46	3		112.66	1028.3	593.94	249.1	217.31				2024-05-02	Yongzhou	142.83	26.08	402
SP47	3		115.89	935.6	573.9	315.85	115.26				2024-05-02	Yongzhou	146.08	29.1	232
SP48	3		107.58	1011.2	523.9	322.43	206.39				2024-05-02	Yongzhou	136.73	27.44	385
SP49	3		99.86	933.3	511.38	274.54	158.82				2024-05-02	Yongzhou	127.49	18.86	457
SP50	1		75.17	689.5	585.99				103.51		2024-05-02	Yongzhou	95.13	7.15	270
SP52	1		82.13	675.8	594.9				80.9		2024-05-02	Yongzhou	103.12	8.81	323
SP53	3		119.07	1136.5	528.28	357.43	173.83				2024-05-02	Yongzhou	152.23	33.91	231
SP54	4		132.16	1211.3	457.5	280	182.97	121.87			2024-05-02	Yongzhou	170.12	51.9	228
SP55	4		125.3	1112.9		729.03	234.85	136.87		365.25	2024-05-02	Yongzhou	156.89	44.69	257
SP56	3		118.3	1068.7	559.53	277.12	228.47				2024-05-02	Yongzhou	147.92	32.84	328
SP57	3		105.88	939.2	482.73	193.88	189.73				2024-05-02	Yongzhou	134.66	22.19
SP61	3		112.41	908.7		712.75	217.63			409.66	2024-05-02	Yongzhou	142.6	28.71	298
SP63	3		109.16	906.7		715.89	293.73			389.72	2024-05-02	Yongzhou	137.32	25.63	284
SP64	3		102.7	949.1		716.49	264.25			447.7	2024-05-02	Yongzhou	131.74	22.6	184
SP65	2		98.12	844.7	536.4	335.67					2024-05-02	Yongzhou	124.55	18.39
SP66	2		91.46	764.8	480.11	306.41					2024-05-02	Yongzhou	117.95	16.28	237
SP67	2		107.06	862.3	585.2	300.86					2024-05-02	Yongzhou	136.01	21.79	183
SP68	3		103.82	907.48	510.96	257.54	143.24				2024-05-02	Yongzhou	133.01	20.92	230
SP69	3		117.98	1122.27	685.9	272	174.82				2024-05-02	Yongzhou	153.87	40.58	396
SP71	2		96.97	757	504.1	238.6					2024-05-02	Yongzhou	120.99	15.96	304
SP73	1		77.56	667.7	577.1				90.6		2024-05-02	Yongzhou	98.33	8.38	258
SP74	1		71.43	658.3	557.95				100.35		2024-05-02	Yongzhou	90.68	6.89
SP76	4		124.91	1088.1	527.14	271.62	218.92	198.62			2024-05-02	Yongzhou	159.67	36.2	254
SP78	3		119.54	1063.3	693.76	196.58	123.05				2024-05-02	Yongzhou	150.41	31.43	281
79	2		114.44	888.9	596.52	292.38					2024-05-02	Yongzhou	139.49	26.1	970
SP80	3		110.1	845.9	469.73	208.8	193.3				2024-05-02	Yongzhou	139.64	30.56	253
SP81	3		113.96	899.8	443.2	297.3	197.9				2024-05-02	Yongzhou	146.72	34.83	254
SP82	3		108.69	953.85	465.9	305.56	224.95				2024-05-02	Yongzhou	139.82	26.53	195
SP83	3		108.75	880.16	471.44	291.83	111.5				2024-05-02	Yongzhou	136.94	23.77	220
SP84	4		135.66	1312.9	486.3	272.66	181.4	146.96			2024-05-02	Yongzhou	169.75	53.31	392
SP85	3		102.46	832.08	539.97	292.11					2024-05-02	Yongzhou	130.24	19.73	280
SP86	3		103.82	918.9	446.4	770.66	234.98				2024-05-02	Yongzhou	134.29	24.6	317
SP87	4		129.1	1005.6		688.7	265.86	88.75			2024-05-02	Yongzhou	160.82	42.42	342
SP88	2		97.13	813.3	464.08	280.55					2024-05-02	Yongzhou	124.85	17.91	231
SP89	3		105.73	887.6	473.81	292.39	106.9				2024-05-02	Yongzhou	133.12	21.62	220
SP90	2		100.42	913.3	525.39	306.33					2024-05-02	Yongzhou	127.16	20.18	191
SP91	2		100.87	889.4	505.37	351.27					2024-05-02	Yongzhou	128.99	19.02
SP92	3		106.32	919.4		648.9	869.4				2024-05-02	Yongzhou	134.67	21.02
SP93	2		109.36	962.1	606.3	278.77					2024-05-02	Yongzhou	137.79	24.53	243
SP95	2		110.79	951	565.54	296.68					2024-05-02	Yongzhou	139.61	25.64	381
SP98	2		91.36	794.4	574.28	236.84					2024-05-02	Yongzhou	115.21	11.99
SP1	4		116.2	1158.9		755.4	210.55	172.2			2023-05-11	Yongzhou	152.03	28.39
SP2	2		79.11	798.3	579.2	219.1					2023-05-11	Yongzhou	112.1	12.51
SP4	2		80.61	788.4	569.64	204.22					2023-05-11	Yongzhou	107.12	10.98	428
SP5	1		79.06	716.95	555.68	158.97					2023-05-11	Yongzhou	105.11	10.22	357
SP6	1		73.49	666.1	637.51					28.59	2023-05-11	Yongzhou	97.06	8.05	398
SP7	1		75.56	623.3	597.08					26.22	2023-05-11	Yongzhou	104.08	10.67	380
SP8	2		88.58	878.4	605	273.4					2023-05-11	Yongzhou	117.12	15.09
SP9	1		75.8	656.3	606.3					50	2023-05-11	Yongzhou	104.15	11.06	558
SP10	2		82.44	812.9	580.2	232.7					2023-05-11	Yongzhou	115.23	12.72
SP11	1		68.74	623.1	468.5						2023-05-11	Yongzhou	96.07	7.97	626
SP12	1		71.85	645.3							2023-05-11	Yongzhou	97	8.76	279
SP13	1		74.3	655.83	604.55						2023-05-11	Yongzhou	103.09	10.48	739
SP14	2		90.35	856.8	515.1	341.7					2023-05-11	Yongzhou	123.1	15.89
SP16	2		83.83	845.8	569.3	276.5					2023-05-11	Yongzhou	95.2	13.23
SP17	1		78.96	726.6	626.6				100		2023-05-11	Yongzhou	104.12	10.4	432
SP18	1		60.52	635.1	596.93					38.17	2023-05-11	Yongzhou	83.05	5.3	370
SP19	2		92.84	933.2	537.11	282.86				63.48	2023-05-11	Yongzhou	125.04	18.67
SP20	2		82.33	847.2	579.49	304.49					2023-05-11	Yongzhou	107.1	11.13
22	1		55.99	463.5							2023-05-11	Yongzhou	68.01	2.62
23	1		53.99	515.6							2023-05-11	Yongzhou	67.94	1.77
SP24	1		48.31	453.4	453.4						2023-05-11	Yongzhou	61.36	2.38
SP29	1		48.28	456.3	456.3						2023-05-11	Yongzhou	56.97	1.67
SP35	3		114.66	1086.3	560	308	138.59				2023-05-11	Yongzhou	145.11	28.46
SP36	3		110.46	991.8		697.34	195.5				2023-05-11	Yongzhou	14.07	26.96
SP37	4		136.89	1165.6	505.89	300.58	149.26	100.98			2023-05-11	Yongzhou	168.35	59.3
SP38	4		125.46	1089.4	580.25	255.88	145.73	70.9			2023-05-11	Yongzhou	156.27	45.46
SP40	5		130.88	1289.3		760.75	189.56	131.2	88.65		2023-05-11	Yongzhou	162.14	48.92
SP42	3		119.74	1002.2	560.1	242.67	148.69				2023-05-11	Yongzhou	152.1	37.57	655
SP43	2		99.81	899.1	544.8	298.91					2023-05-11	Yongzhou	126.14	17.94
SP44	3		121.18	1088.1	679.7	189.17	128.16				2023-05-11	Yongzhou	147.36	32.6
SP45	5		135.26	1244.4		701.27	255.89	130.09	84.6	409.67	2023-05-11	Yongzhou	166.57	53.12
SP46	3		109.13	1052.7	562.32	235.77	155.84				2023-05-11	Yongzhou	132.46	24.04
SP47	3		97.48	935.6	511.54	224.98	145.8				2023-05-11	Yongzhou	122.34	17.93
SP48	5		133.99	1277.4	542.95	186.84	190.62	172.03	157.77		2023-05-11	Yongzhou	160.58	54.82	979
SP49	4		125.45	1261.4	513.59	290.86	158.53	97			2023-05-11	Yongzhou	152.05	39.47
SP50	2		97.54	841.7	573.5	268.2					2023-05-11	Yongzhou	120.1	18.52
SP51	2		91.21	824	546.98	270.69					2023-05-11	Yongzhou	110.14	15.84
SP53	4		125.85	1217.3		740.13	251.49	165.4			2023-05-11	Yongzhou	157.48	44.82
SP54	3		108	978.8		690	263.44			330.44	2023-05-11	Yongzhou	138.14	21.28
SP55	3		126.12	1084.6	672.56	217.12	179.8				2023-05-11	Yongzhou	151.24	48.04	1272
SP56	3		107.11	983.7	629.7	209.96	100.98				2023-05-11	Yongzhou	129.15	21.71
SP57	3		112.81	994.2	538.76	268.76	169.84				2023-05-11	Yongzhou	137.25	29.34	721
SP58	3		108	1023.1	617	318.92	168.32				2023-05-11	Yongzhou	134.14	23.2
SP59	3		109.81	937.3		715.34	220.13				2023-05-11	Yongzhou	131.05	25.24	681
SP60	2		107.02	925.5	670.74	200.07				423.5	2023-05-11	Yongzhou	132.14	23.52
89	5		142.23	1204.96	553.45	275.26	168.25	103	98		2023-05-12	Yongzhou	173.84	62.1	692
90	4		136.11	1146.9	568.97	262.5	168.79	90			2023-05-12	Yongzhou	168.12	59.9	913
LL91	3		126.05	1159.8	618.59	274.9	155.43				2023-05-12	Yongzhou	157.42	45.2	789
LL92	4		128.21	1024.9	456.4	644.4	823.4	1021.1			2023-05-12	Yongzhou	151.34	51.1	880
LL93	3		129.3	1024.12	605.32	273.24	187.89				2023-05-12	Yongzhou	155.26	45.9	733
LL94	4		137.01	1199.39		745.57	240.69	165.33			2023-05-12	Yongzhou	165.52	61.6
LL95	4		128.06	1193	536.38	270.36	159.42	135.56			2023-05-12	Yongzhou	161.32	49.7	882
53	2	2.25	112.07	907.68	603.34	302.11					2023-10-18	Yongzhou	0.25	29.45
55	2	2.25	115.74	1010.41	621.05	303.78				92.95	2023-10-18	Yongzhou	0.25	26.18
63	1	1.25	76.12	602	578						2023-10-18	Yongzhou	0.25	6.19
64	1	1.25	74.43	682.6	602						2023-10-18	Yongzhou	0.25	5.73
CN9	4	4	135.36	1254.4	560.2	278.44	126.82	79.31			2023-05-09	Hengyang	169.31	59.7
CN10	4	4	130.15	1233.9	501.12	287.67	177.14	119.26			2023-05-09	Hengyang	152.01	36.5
CN11	4	4	129.15	1137.4	488.79	263.36	189.78	144.37			2023-05-09	Hengyang	159.11	45.8
CN12	4	4	132.1	1169.8	545.95	277.7	170.49	45.14			2023-05-09	Hengyang	155.02	37.9
CN13	3	3	118.14	1065.4	466.4	723.9	277.6				2023-05-09	Hengyang	146.11	29.2
CN15	5	5	140.15	1232.9	567.31	266.2	189.29	129.82	112.45		2023-05-09	Hengyang	164.12	48.3
CN16	3	3	126.32	1035.6	552.33	294.43	168.88				2023-05-09	Hengyang	158.22	39.9
CN17	3	3	119.14	946.57	564.06	258.98	123.53				2023-05-09	Hengyang	143.13	30
CN21	4	4	134.97	1121.5	511.17	273.43	149.44	100.98			2023-05-09	Hengyang	175.06	54.72
CN1	4	4	135.19	1124.3		769.6	204.36	122.39			2024-06-15	Hengyang	175.38	43.54
CN2	3	3	123.13	1026.5	570.5	288.65	188.44				2024-06-15	Hengyang	156.99	30.95
CN3	3	3	106.07	994.2	522.4	260.31	166.31				2024-06-15	Hengyang	136.45	21.11
CN4	3	3	110.34	946.2		695.5	198.13				2024-06-15	Hengyang	140.55	21.72
CN5	4	4	121.88	1201		697.32	255.87	146.08			2024-06-15	Hengyang	154.97	28.94
CN6	4	4	122.06	1141.2	545.19	249.89	173.79	158.31			2024-06-15	Hengyang	154.48	31.83
CN7	3	3	109.93	1002.52	555.28	219.18	228.06				2024-06-15	Hengyang	140.54	21.74
CN9	3	3	103.37	947.7	522.84	255.04	153.92				2024-06-15	Hengyang	129.35	18.69
CN12	3	3	100.5	915.7	460.5	279.22	166.85				2024-06-15	Hengyang	124.94	15.52
CN14	3	3	112.47	1058.08	568.67	270.19	219.22				2024-06-15	Hengyang	143.15	20.87
CN16	2	2	97.11	839.62	499.15	287.39			53.08		2024-06-15	Hengyang	123.81	15.99
CN17	3	3	108.42	975.6	534.76	215.33	188.63		40.96		2024-06-15	Hengyang	137.48	20.27
CN18	3	3	105.93	980.4		724.6	245.83				2024-06-15	Hengyang	135.94	17.5
CN20	3	3	101.95	1008.9	532.12	220.82	208.8		63.48		2024-06-15	Hengyang	129.23	18.66
CN24	2	2	93.36	842.4	519.3	323.1					2024-06-15	Hengyang	118.49	13.08
CN26	2	2	98.09	815	472.1	342.9					2024-06-15	Hengyang	124.8	15.82
CN32	2	2	88.7	885.2	590.32	290.45					2024-06-15	Hengyang	116.67	11.61
CN33	2	2	93.14	805.5	475.9	339					2024-06-15	Hengyang	117.97	13.14
CN35	2	2	87.37	800.3	462.6	322.13			53		2024-06-15	Hengyang	117.74	10.41
CN37	2	2	95.54	860.5	544.9	317.47					2024-06-15	Hengyang	122.51	14.98
CN45	3	3	107.11	910.95	465.15	246.56	199.24				2024-06-15	Hengyang	139.54	22.32
CN62	2	2	96.82	855.27	498.13	357.14					2024-06-15	Hengyang	121.67	14.46
CN64	2	2	90.01	911.72	553.83	357.89					2024-06-15	Hengyang	115.38	12
CN65	2	2	104.04	931.35	534.83	333.98			62.54		2024-06-15	Hengyang	131.22	18.22
CN72	2	2	92.24	824.4	509.45	288.66					2024-06-15	Hengyang	116.9	12.7
CN74	2	2	87.52	842.3	470.54	303.8			100		2024-06-15	Hengyang	111.09	10.15
CN77	1	2	84.4	757.5	497	267.97					2024-06-15	Hengyang	108.51	11.49
CN82	2	2	89.01	729.5	456.3	273.2					2024-06-15	Hengyang	114.08	10.92
CN85	2	2	87.86	836.4	482.2	326.86			60		2024-06-15	Hengyang	112.63	11.61
CN89	2	2	95.43	890	528.04	299.66					2024-06-15	Hengyang	122.94	14.52
CN90	3	3	108.68	1001.7	518.9	726.4	234.12				2024-06-15	Hengyang	138.41	21.54
CN91	3	3	114.68	951.6		694.5	196.5		433		2024-06-15	Hengyang	144.78	25.71
CN93	2	2	84.58	829.8	489.7	353.45			10		2024-06-15	Hengyang	110.58	11.04
CN94	2	2	94.93	883.4	504.6	330.29			51.85		2024-06-15	Hengyang	120.59	12.73
CN95	2	2	97.09	908.6	457.6	746.6					2024-06-15	Hengyang	124.84	14.27
CN96	2	2	88.34	769.7	482.6	327.87					2024-06-15	Hengyang	111.37	12.17
CN97	2	2	94.98	799	468.9	318.9					2024-06-15	Hengyang	120	14.12
CN99	2	2	92.26	822.4	468.88	252.75			20		2024-06-15	Hengyang	115.56	11.64
CN100	2	2	94.05	834.9	504.13	258.86			30		2024-06-15	Hengyang	118.08	12.13
CN102	2	2	90.68	855.3	507.51	322.57			38.87		2024-06-15	Hengyang	116.75	12.19
CN103	2	2	86.93	812.1	486.7	278.45			58.04		2024-06-15	Hengyang	111.18	9.74
2	2	2	106.12	892.6	582.4	310.2					2024-05-20	Hengyang		19.75
11	1	2	84.69	776.9	589.44	187.46					2024-05-20	Hengyang		10.51
14	1	1.25	89.3	788.89	615.44				183.48		2023-10-19	Hengyang		11.54
16	1	1.25	80.21	721.8	502.1				219.7		2023-10-19	Hengyang		8.22
17	1	1.25	85.44	850.1	592.3				257.8		2023-10-19	Hengyang		10.55
18	1	1.25	68.32	664.14	582.54				81.6		2023-10-19	Hengyang		4.56
CN111	4	4.25	129.93	1257.4	517.14	307.2	251.62	175.92	36.19		2023-10-19	Hengyang		37.34
CN112	3	3.25	127.01	1215.3	616.5	317.19	202.52		71.39		2023-10-19	Hengyang		35.83
40	2	2.25	108.96	919.8	535.4	299.84			84.84		2023-10-19	Hengyang		21.59
99	3	3.25	137.58	1142.42	558.36	295.71	208.75		61.36		2023-10-21	Hengyang		40.55
106	3	3.25	132.99	1055	463.6	726.5	224.04		90.62		2023-10-21	Hengyang		37.34
4	2	2.25	110.61	874.1	608.3	265.8					2023-10-24	Hengyang		26.13
7	2	2.25	105.4	937.7	648.5	289.2			20		2023-10-24	Hengyang		23.51
8	3	3.25	123.64	964.3		691.5	272.8				2023-10-24	Hengyang		35.9
12	3	3.25	125.85	1093.22		668.16	261.47		119.14		2023-10-24	Hengyang		34.31
14	2	2.25	105.05	835.22	634.89	200.33					2023-10-24	Hengyang		20.27
24	3	3.25	127.69	943.9	593.72	244.75			76.86		2023-10-24	Hengyang		36.69
25	2	2.25	115.13	866.45	614.64	251.81					2023-10-24	Hengyang		31.35
26	2	2.25	106.75	815	568.35	246.65					2023-10-24	Hengyang		21.2
33	3	3.25	121.1	1127.4	541.89	333.85	202.76		91.65		2023-10-24	Hengyang		32.34
37	2	2.25	108.94	894.3	616.1	278.2					2023-10-24	Hengyang		23.39
38	2	2.25	113.18	848.5	637.2	251.3					2023-10-24	Hengyang		26.29
44	2	2.25	111.82	862	566.54	223.5			64.03		2023-10-24	Hengyang		27.45
48	2	2.25	110.42	864.41	632.3	232.11					2023-10-24	Hengyang		22.23
49	2	2.25	102.07	870.13		693.28			176.85		2023-10-24	Hengyang		17.93
50	1	1.25	97.28	766.87	564.77				202.1		2023-10-24	Hengyang		18.61
56	2	2.25	97.95	840.5	621.45				219.05		2023-10-24	Hengyang		16.98
57	3	3.25	112.66	1001.8		747.6	235.64		114.35		2023-10-24	Hengyang		27.17
64	2	2.25	107.39	888.64	557.86	256.22			82.47		2023-10-24	Hengyang		23.34
85	2	2.25	106.98	1051.41	662.64	292.97			101.78		2023-10-24	Hengyang		26.31
91	2	2.25	103.38	819.2	566.8	252.4					2023-10-24	Hengyang		21.35
92	1	1.25	90.8	787.1	584.6				202.5		2023-10-24	Hengyang		12.81
93	1	1.25	93.35	753.8	532.2				221.6		2023-10-24	Hengyang		15.82
95	2	2.25	107.57	852.5		668.4			184.1		2023-10-24	Hengyang		22.67
HN97	3	3.25	106.22	1066.62	492.14	282.25	185.42		97.53		2023-10-24	Hengyang	135.95	20.66
HN98	2	2.25	101.33	793.68	488.14	280.24					2023-10-24	Hengyang	126.21	20.9
HN99	2	2.25	93.52	768.31	566.31	259.64					2023-10-24	Hengyang	117.76	14.46
HN100	2	2.25	92.4	756.04	500.86	242.32					2023-10-24	Hengyang	115.44	14.26
HN101	1	1.25	89.1	809.35	488.26	288.7					2023-10-24	Hengyang	110.83	11.79
HN104	1	1.25	91.87	745.7	666.58				86.86		2023-10-24	Hengyang	112.48	13.46
HN105	1	1.25	88.36	789.82	482.07	289.49					2023-10-24	Hengyang	112.26	11.62
HN106	2	2.25	99.97	829.01	457.67	263.74			108.94		2023-10-24	Hengyang	124.03	19.15
HN107	2	2.25	89.52	822.38	526.38	230.28			58.99		2023-10-24	Hengyang	111.55	12.03
HN108	2	2.25	102.87	829	561.33	221.65			41.25		2023-10-24	Hengyang	129.06	18.4
HN114	2	2.25	96.84	965.77	507.58	272.16	129.05		37.41		2023-10-24	Hengyang	119.87	15.75
HN115	2	2.25	96.72	853.86	526.66	239.1			87.03		2023-10-24	Hengyang	118.73	15.3
HN116	2	2.25	92	821.5	491.09	240.56			92.17		2023-10-24	Hengyang	117.13	13.02
HN119	1	1.25	83.43	757.07	542.1				193.17		2023-10-24	Hengyang	108.72	9.58
HN120	2	2.25	97.75	769.7	465.62	232			59.18		2023-10-24	Hengyang	121	15
HN121	1	1.25	85.68	696.7	566.41				123.15		2023-10-24	Hengyang	106.67	9.22
CN34			78.14	#REF!							2023-05-09	Hengyang	99.05	6.66
CN43			70.17	#REF!							2023-05-09	Hengyang	90.05	5.83
CN44			79.77	#REF!							2023-05-09	Hengyang	101.21	7.63
CN45			66.97	#REF!							2023-05-09	Hengyang	85.14	4.92
CN46			71.57	#REF!							2023-05-09	Hengyang	92.13	6.11
CN47			65.74	#REF!							2023-05-09	Hengyang	83.12	5.02
CN48			75.4	#REF!							2023-05-09	Hengyang	94.2	7.56
LK71	3	3	117.25	1045.1	543.8	286.7	214.6				2023-05-18	Zhuzhou	144.35	32.5
LK72	2	2	113.02	943.26	590.3	295.65				64.42	2023-05-18	Zhuzhou	136.24	27.61
LK75	2	2	107.14	873.38	574.08	283.8					2023-05-18	Zhuzhou	136.28	25.59
LK76	2	2	100.21	907.7	559.1	310				61.8	2023-05-18	Zhuzhou	124.33	21.13
LK2	3	3.08	116.18	992	559.27	261.04	109.44			90	2023-07-19	Zhuzhou	146.13	28.23
3	3	3.08	112.49	944.63	557.56	268.79	100			44.48	2023-07-19	Zhuzhou	142.91	24.92
LK4	3	3.08	113.21	945.7	522.9	322.8	100			30	2023-07-19	Zhuzhou	138.65	25.3
LK5	2	2.08	111.31	923.5	554.3	289	100			30	2023-07-19	Zhuzhou	137.09	22.4
6	2	2.08	107.03	859.06	540.47	270.43					2023-07-19	Zhuzhou	132.78	20.39
7	2	2.08	102.22	851.61	586.05	252.8					2023-07-19	Zhuzhou	125.82	16.69
9	2	2.08	104.91	867.17	548.91	287.18				20	2023-07-19	Zhuzhou	128.98	18.03
10	1	1.08	85.77	787.21	626.1					151.5	2023-07-19	Zhuzhou	107.15	9.6
13	2	2.08	96.72	847.52	570.42	264.54				20	2023-07-19	Zhuzhou	116.97	14.22
15	1	1.08	82.65	705.98	574.09					112.92	2023-07-19	Zhuzhou	103.81	9.13
16	1	1.08	85.13	728.46	590.75					159.05	2023-07-19	Zhuzhou	105.96	9.36
17	1	1.08	84.59	683.18	560.43					126.91	2023-07-19	Zhuzhou	103.21	10.75
19	1	1.08	80.94	690.72	597.06					100.92	2023-07-19	Zhuzhou	99.82	7.64
20	1	1.08	79.17	683.22	557.4					127.6	2023-07-19	Zhuzhou	98.41	7.77
21	1	1.08	81.48	778.16	646.09					124.21	2023-07-19	Zhuzhou	101.62	8.05
22	1	1.08	74.01	722.76	615.06					128.09	2023-07-19	Zhuzhou	92.41	5.72
LK24	1	1.08	67.46	#REF!							2023-07-19	Zhuzhou		5.2
LK25	1	1.08	69.59	#REF!							2023-07-19	Zhuzhou		5.21
LK26	1	1.08	66.57	#REF!							2023-07-19	Zhuzhou		4.91
LK27	1	1.08	60.37	#REF!							2023-07-19	Zhuzhou		3.36
LK6	2	2	100.91	888	603.76	308.81					2024-05-19	Zhuzhou	127.08	17.39
LK8	2	2	93.03	835.64	498.14	329.03					2024-05-19	Zhuzhou	120.29	17.12
LK10	3	3	103.36	1023	514.28	227.86	155.77				2024-05-19	Zhuzhou	133.87	18.31
LK11	2	2	100.24	866.3	287.1	746.6				17.27	2024-05-19	Zhuzhou	126.51	17.26
LK13	3	3	120.09	1028.5	584.2	269.24	175.89				2024-05-19	Zhuzhou	156.28	30.9
LK14	3	3	114.48	1054.4		648.6	228.89				2024-05-19	Zhuzhou	144.45	24.72
LK18	2	2	97.8	841.3	586.89	298.88				55.44	2024-05-19	Zhuzhou	125.25	16.63
LK19	2	2	101.34	955.3	510.58	338.46				-172.12	2024-05-19	Zhuzhou	128.41	19.22
LK20	2	2	104	1016.4	648.9	367.5					2024-05-19	Zhuzhou	133.26	20.48
LK22	2	2	101.14	886.5	549.2	337.3					2024-05-19	Zhuzhou	130.06	19.73
LK23	2	2	102.08	975.86	668.26	307.6				280.7	2024-05-19	Zhuzhou	132.78	18.08
LK24	3	3	110.62	984.1	523.34	302.12	120.87				2024-05-19	Zhuzhou	144.67	25.09
LK26	2	2	94.6	899.6	532.8	366.8					2024-05-19	Zhuzhou	121.73	18.56
LK30	2	2	99.15	864.3	535.8	298.66				45.78	2024-05-19	Zhuzhou	127.61	19.31
LK31	2	2	100.44	834.7	582.34	243.38					2024-05-19	Zhuzhou	127.46	15.77
LK34	2	2	87.59	851.44	523.64	327.8					2024-05-19	Zhuzhou	113.24	14.35
LK37	3	3	106.31	1002.17	563.62	267.87	170.68				2024-05-19	Zhuzhou	138.87	23.85
LK38	2	2	101.61	988.5	578.98	306.4					2024-05-19	Zhuzhou	131.59	19.67
LK39	2	2	109.48	938.3	620.2	318.1				-302.1	2024-05-19	Zhuzhou	141.51	22.49
LK40	3	3	110.2	1056.7	607.74	278.56	248.78				2024-05-19	Zhuzhou	142.58	24.41
LK41	3	3	108.7	903.1	580.85	730.8	230.98			149.95	2024-05-19	Zhuzhou	141.41	21.89
LK42	2	2	106.83	876.3	582.9	293.4					2024-05-19	Zhuzhou	139.44	24.88
LK44	2	2	105.57	847.67	606.46	241.21				-365.25	2024-05-19	Zhuzhou	138.11	21.55
LK45	3	3	103.84	944.8	504.5	275.98	201.78			-228.52	2024-05-19	Zhuzhou	132.14	21
LK48	3	3	109.42	1052.5	557.47	278.76	249.94				2024-05-19	Zhuzhou	140.2	27.04
LK49	3	3	108.9	872.1	494.72	240.32	189.75				2024-05-19	Zhuzhou	139.78	24.07
LK50	2	2	105.13	874.7	532.36	282.98				-249.38	2024-05-19	Zhuzhou	134.74	19.22
LK52	2	2	96.27	799.7	554.65	280.78				40	2024-05-19	Zhuzhou	125.61	18.06
LK53	2	2	93.8	813.7	522.65	288.9					2024-05-19	Zhuzhou	121.01	15.88
LK54	2	2	100.15	806.7	572.4	254.87					2024-05-19	Zhuzhou	127.66	16.04
LK55	2	2	96.37	923.6	511.89	335.9					2024-05-19	Zhuzhou	124.4	15.39
LK59	3	3	98.21	934.3	594.67	268.77	123.69				2024-05-19	Zhuzhou	125.98	19.77
LK69	2	2	93.52	894.22	555.96	398.71					2024-05-19	Zhuzhou	128.84	16.82
LK70	2	2	92.2	883.9	514.6	369.3					2024-05-19	Zhuzhou	119.59	14.12
LK72	2	2	90.66	862.5	500	362.5					2024-05-19	Zhuzhou	120.41	13.99
36	2	2	110.02	971.24	635.53	342					2024-05-19	Zhuzhou	142.31	29.79
47	2	2	99.58	953.12	611.88	331.07					2024-05-19	Zhuzhou	125.86	15.73
51	2	2	102.82	913.23	540.85	319.09				57	2024-05-19	Zhuzhou	134.59	19.43
56	2	2	93.86	930.32	574.14	334.31					2024-05-19	Zhuzhou	119.66	14.73
57	2	2	95.11	931.9	560.64	302.93				65.22	2024-05-19	Zhuzhou	125.66	15.98
60	2	2	89.18	846.55	558.07	298.57					2024-05-19	Zhuzhou	115.53	11.47
13	4	4.25	138.83	1159	545.55	272.88	165.94	120		45.28	2023-09-12	Zhuzhou	164.57	46.71
15	3	3.25	125.78	1019.58	547.96	276.51	188			55.83	2023-09-12	Zhuzhou	146.45	28.02
17	4	4.25	128.58	1055.45	528.94	279.49	169.99	40		38.71	2023-09-12	Zhuzhou	149.79	34.72
18	1	1.25	91.38	716.74	628.48					88.26	2023-09-12	Zhuzhou	106.81	11.63
19	1	1.25	88.67	760.57	574.3					186.27	2023-09-12	Zhuzhou	106.39	10.81
27	2	2.25	101.88	900.15	549.23	262.18				108.06	2023-09-12	Zhuzhou	119.09	15.73
28	3	3.25	120.3	970.4		771.44	198.96				2023-09-12	Zhuzhou	140.3	24.53
30	2	2.25	93.42	794.53	511.92	236.02				60	2023-09-12	Zhuzhou	110.88	11.5
32	2	2.25	105.65	926.67	536.44	210				101.71	2023-09-12	Zhuzhou	122.37	16.09
33	1	1.25	86.36	787.22	592.26					187.45	2023-09-12	Zhuzhou	104.51	9.13
216	2	3.25	112.86	992.27	506.99	284.99	183			30	2023-09-13	Zhuzhou	140.33	28.64
217	1	2.25	104.52	888.8	598.5	263.7				30	2023-09-13	Zhuzhou	127.08	19.2
220	2	2.25	113.88	929.28	534.71	244.01				109.6	2023-09-13	Zhuzhou	137.95	20.18
221	2	2.25	113.83	931.15	523.66	285.36				60	2023-09-13	Zhuzhou	134.24	22.35
222	2	2.25	107.6	850.75	647.37	213.67					2023-09-13	Zhuzhou	135.03	20.27
226	1	1.25	95.13	744.94	560.4					165.18	2023-09-13	Zhuzhou	117.94	12.81
227	1	1.25	94.6	783.16	529.5					184.15	2023-09-13	Zhuzhou	115.48	13.3
228	1	1.25	86.35	775.21	527.98					206.91	2023-09-13	Zhuzhou	106.42	9.58
230	3	3.25	114.5	974.59	578.44	755.75	138.85				2023-09-13	Zhuzhou	137.22	21.05
233	3	3.25	120.42	985.88	579.32	215.44	130			61.12	2023-09-13	Zhuzhou	143.41	27.89
235	2	2.25	100.57	823.51	612.69	204.76					2023-09-13	Zhuzhou	123.68	14.98
236	1	1.25	83.3	783.55	570.19					180.93	2023-09-13	Zhuzhou	102.69	8.62
237	1	1.25	78.65	759.73	544.56					189.8	2023-09-13	Zhuzhou	98.44	7.43
238	2	2.25	95.93	791.58	545.96					265.08	2023-09-13	Zhuzhou	111.54	13.73
239	1	1.25	74.8	771.62	567.46					204.16	2023-09-13	Zhuzhou	91.63	5.54
240	1	1.25	66.17	548.58							2023-09-13	Zhuzhou	80.66	4.01
302	2	2.25	97.52	812.58	528.45	241.4				34	2023-09-14	Zhuzhou	124.2	18.44
311	1	1.25	83.91	746.15	500.57					205.16	2023-09-14	Zhuzhou	104.16	9.48
313	1	1.25	82.59	738.65	575.38					147.34	2023-09-14	Zhuzhou	103.36	9.31
314	1	1.25	79.85	752.98	543.95					208.19	2023-09-14	Zhuzhou	100.81	9.67
319	1	1.25	80.65	690.08	518.12					170.85	2023-09-14	Zhuzhou	100.43	8.26
LK36	2	2	110.02	991.7	640.6	298				45.45	2024-05-19	Zhuzhou	142.31	29.79
LK12	2	2	110.65	972.74	629.66	308.68					2024-05-19	Zhuzhou	143.2	24.21
300	2	2.25	117.85	993.14	585.95	296.5				30	2023-09-14	Zhuzhou	150.65	23.56
LK74	3	3	118.25	1060.7	456.3	669.34	198.65				2023-05-18	Zhuzhou	145.27	35.59
LK1	3	3	112.44	1040.1	472.2	665.7	854.4				2024-05-19	Zhuzhou	146.5	26.12
LK2	4	4	125.81	1116.9	447.4	637.7	859.8	1011.1			2024-05-19	Zhuzhou	163.51	39.19
LK5	3	3	114.81	1062.1	472.2	675.2	901.1				2024-05-19	Zhuzhou	144.81	27.2

## Sheet: Age of mature females
Sampling date	Age	Sampling site	Number of otoliths	Number of fish	Otolith radius	Rdius of the first age	Rdius of the second age	Rdius of the third age	Rdius of the fourth age	Rdius of the fifth age	body length mm	SL (mm)	Weight (g)	Gonad mass	gutted gonad mass	clear weight	Number of eggs of gutted gonad	Absolute fecundity	Relative fecundity for SL	Relative fecundity for BW	egg diameter	GSI	总卵径	永州卵径	常宁卵径	渌口卵径	长沙卵径	总平均卵径
20230509	4	Hengyang	CN8	145	1265.6	453.8	645.5	843	1044.2		170.13	136.42	46.5	3.9	0.18	39.43	488	10573.3	77.5057	227.384	0.916	9.89095	0.828	0.828	0.8	0.8	0.773	0.856
20230509	4	Hengyang	CN9	190	1254.4	451.1	642.3	852.4	1051.3		169.31	135.36	59.7	6.31	0.25	48.84	483	12190.9	90.0629	204.203	0.991	12.9197	0.837	0.837	0.973	0.846	0.837	0.863
20230509	4	Hengyang	CN10	11	1233.9	442.7	683.6	823.3	1096.6		152.01	130.15	36.5	1.8	0.12	32.32	385	5775	44.3719	158.219	0.895	5.56931	0.9	0.9	0.846	0.809	0.773	0.91
20230509	4	Hengyang	CN11	208	1137.4	415.3	628.5	879.6	1066.7		159.11	129.15	45.8	5.3	0.28	36.78	647	12246.8	94.8261	267.397	0.975	14.41	0.873	0.873	1.009	0.773	0.791	0.864
20230509	4	Hengyang	CN12	171	1169.8	483.3	786.2	966.8	1142.4		155.02	132.1	37.9	3.68	0.22	31.82	443	7410.18	56.0952	195.519	0.962	11.5651	0.891	0.891	0.873	0.791	0.764	0.921
20230509	3	Hengyang	CN13	135	1065.4	466.4	681.7	906.8			146.11	118.14	29.2	2.35	0.16	24.93	350	5140.62	43.513	176.049	0.957	9.42639	0.855	0.855	0.946	0.873	0.793	0.906
20230509	4	Hengyang	CN14	122	1235.6	455.3	645.3	843.5	1033.9		160.06	132.12	39.5	2.95	0.23	33.62	446	5720.43	43.2973	144.821	0.946	8.77454	0.855	0.855	0.837	0.791	0.809	0.873
20230509	5	Hengyang	CN15	50	1232.9	447.8	689.3	899.6	1018	1171.1	164.12	140.15	48.3	2.86	0.23	42.85	534	6640.17	47.3791	137.478	0.915	6.67445	0.755	0.755	0.791	0.828	0.809	0.919
20230509	3	Hengyang	CN17	226	887.5	488.4	783.3				143.13	119.14	30	3.9	0.29	24.22	645	8674.14	72.8063	289.138	0.969	16.1024	0.77	0.77	0.819	0.846	0.855	0.887
20230509	4	Hengyang	CN19	193	1255.5	453.9	656	844.9	1032.3		165.08	136.21	49	5.29	0.38	40.57	728	10134.5	74.4037	206.827	0.943	13.0392	0.799	0.799	0.782	0.8	0.773	0.857
20230509	4	Hengyang	CN21	142	1121.5	432.1	644	843.1	1039.1		175.06	134.97	54.72	4.51	0.29	46.36	539	8382.38	62.1055	153.187	0.954	9.72821	0.801	0.801	0.764	0.773	0.746	0.922
20240615	4	Hengyang	CN1	5	1124.3	435.4	719.9	854.5	1071.5		175.38	135.19	43.54	2.1	0.21	39.06	375	3750	27.7387	86.1277	0.879	5.37634	0.993	0.993	0.791	0.864	0.813	0.917
20240615	3	Hengyang	CN2	25	1026.5	383.2	644.4	864.9			156.99	123.13	30.95	1.61	0.22	27.53	243	1778.32	14.4426	57.4578	1.025	5.84817	0.841	0.841	0.764	0.809	0.733	0.902
20240615	3	Hengyang	CN3	12	994.2	450.1	600.4	822.3			136.45	106.07	21.11	1.08	0.16	19.31	337	2274.75	21.4457	107.757	0.773	5.59296	0.927	0.927	0.891	0.864	0.773	0.892
20240615	3	Hengyang	CN4	4	946.2	426.5	695.5	833.7			140.55	110.34	21.72	1.05	0.24	19.75	423	1850.62	16.772	85.2037	0.79	5.31646	0.856	0.856	0.846	0.719	0.677	0.935
20240615	4	Hengyang	CN5	81	1201	420.9	667.9	899.4	1152.2		154.97	121.88	28.94	1.97	0.27	25.66	372	2714.22	22.2696	93.7879	0.917	7.67732	0.822	0.822	0.846	0.828	0.767	0.882
20240615	4	Hengyang	CN6	6	1141.2	464.1	764.2	887.9	1091.2		154.48	122.06	31.83	1.56	0.27	28.86	526	3039.11	24.8985	95.4795	0.796	5.40541	0.813	0.813	0.791	0.791	0.793	0.869
20240615	3	Hengyang	CN7	14	1045.5	487.7	698.2	924.5			140.54	109.93	21.74	1.12	0.21	19.9	342	1824	16.5924	83.9006	0.828	5.62814	0.858	0.858	0.9	0.791	0.773	0.961
20240615	3	Hengyang	CN9	63	947.7	468.9	749.2				129.35	103.37	18.69	0.8	0.24	11.34	349	1163.33	11.2541	62.2436	0.89	7.05467	0.872	0.872	0.855	0.819	0.769	0.938
20240615	3	Hengyang	CN12	3	945.7	440.5	620.3	863.7			124.94	100.5	15.52	0.74	0.24	13.93	407	1254.92	12.4867	80.858	0.859	5.31228	0.855	0.855	0.819	0.773	0.778	0.837
20240615	3	Hengyang	CN14	43	978.7	452.8	734.7	901.2			143.15	112.47	20.87	1.21	0.22	18.59	376	2068	18.3871	99.0896	0.881	6.50888	0.838	0.838	0.919	0.846	0.736	0.999
20240615	2	Hengyang	CN16	65	776.6	457	735.7				123.81	97.11	15.99	1.02	0.26	14.28	355	1392.69	14.3414	87.0977	0.835	7.14286	0.854	0.854	0.9	0.755	0.837	0.836
20240615	3	Hengyang	CN17	32	975.6	480.7	666.3	874.2			137.48	108.42	20.27	1.12	0.18	18.32	510	3173.33	29.2689	156.553	0.735	6.11354	0.876	0.876	0.9	0.846	0.764	0.878
20240615	3	Hengyang	CN18	10	980.4	463.9	724.6	923.6			135.94	105.93	17.5	0.87	0.22	15.68	287	1134.95	10.7142	64.8545	0.901	5.54847	0.887	0.887	0.973	0.809	0.819	0.919
20240615	3	Hengyang	CN20	100	1008.9	479	652.1	886.4			129.23	101.95	18.66	1.32	0.28	16.06	273	1287	12.6238	68.9711	1.054	8.21918	0.82	0.82	0.973	0.737	0.83	0.866
20240615	2	Hengyang	CN24	112	842.4	519.3	724.8				118.49	93.36	13.08	0.96	0.22	11.37	313	1365.82	14.6296	104.42	0.935	8.44327	0.864	0.864	0.891	0.764	0.837	0.854
20240615	2	Hengyang	CN26	106	815	442.1	692.3				124.8	98.09	15.82	1.13	0.18	13.55	283	1776.61	18.1121	112.302	0.871	8.33948	0.839	0.839	0.882	0.755	0.764	0.837
20240615	2	Hengyang	CN32	94	885.2	412.5	712.4				116.67	88.7	11.61	0.82	0.23	10.16	348	1240.7	13.9875	106.864	0.898	8.07087	0.882	0.882	0.882	0.709	0.873	0.877
20240615	2	Hengyang	CN33	162	805.5	475.6	760.4				117.97	93.14	13.14	1.2	0.21	11.31	440	2514.29	26.9947	191.346	0.833	10.6101	0.828	0.828	0.846	0.791	0.782	0.973
20240615	2	Hengyang	CN35	139	800.3	428.7	690.4				117.74	87.37	10.41	0.87	0.21	8.99	385	1595	18.2557	153.218	0.879	9.67742	0.838	0.838	0.764	0.846	0.773	0.835
20240615	2	Hengyang	CN37	89	860.5	517.6	772.4				122.51	95.54	14.98	1	0.22	12.64	341	1550	16.2236	103.471	0.75	7.91139	0.954	0.954	0.946	0.764	0.773	0.972
20240615	4	Hengyang	CN43	15	1178.9	422.5	603.4	842.1	1088.5		159.94	124.88	32.14	1.65	0.23	29.26	406	2912.61	23.3233	90.6225	0.924	5.6391	0.882	0.882	0.919	0.755	0.819	1.035
20240615	3	Hengyang	CN45	16	1041.5	430.5	697.3	912.5			139.54	107.11	22.32	1.13	0.18	20	346	2172.11	20.2793	97.3168	0.839	5.65	0.955	0.955	0.837	0.755	0.855	0.803
20240615	3	Hengyang	CN46	129	987.9	421.7	642.2	862.3			137.5	108.38	22.5	1.78	0.2	19.84	294	2616.6	24.1428	116.293	0.938	8.97177	0.873	0.873	0.91	0.782	0.828	0.992
20240615	3	Hengyang	CN47	21	944.7	431.3	652.1	855.7			134.8	103.32	20.18	1.04	0.23	18.08	517	2337.74	22.6262	115.844		5.75221	0.855	0.855	0.964	0.782	0.761	1.003
20240615	3	Hengyang	CN48	57	1011.1	417.9	642.7	896.6			138.93	108.08	22.84	1.4	0.21	20.36	271	1806.67	16.716	79.101	0.876	6.87623	0.846	0.846	0.855	0.837	0.764	0.926
20240615	3	Hengyang	CN49	9	966.7	416.5	674.3	863.4			126.91	98.43	19.54	0.97	0.18	17.55	397	2139.39	21.7351	109.488	0.831	5.52707	0.828	0.828	0.819	0.819	0.755	0.987
20240615	2	Hengyang	CN52	29	863.8	425.9	684.4				117.81	92.93	11.79	0.64	0.15	10.5	334	1425.07	15.3348	120.871	0.822	6.09524	0.828	0.828	0.837	0.755	0.805	0.908
20240615	2	Hengyang	CN53	114	850.6	454.4	675.6				117.21	92.63	12.63	0.95	0.25	11.17	362	1375.6	14.8505	108.915	0.907	8.50492	0.773	0.773	0.8	0.8	0.72	1.012
20240615	3	Hengyang	CN56	31	1049	415.9	653.4	867.4			141.99	109.37	22.49	1.23	0.2	20.12	537	3302.55	30.1961	146.845	0.682	6.11332	0.867	0.867	0.937	0.891	0.846	0.824
20240615	2	Hengyang	CN57	44	835.3	444.6	663.1				121.44	95.23	14.49	0.86	0.24	13.14	421	1508.58	15.8415	104.112	0.871	6.5449	0.891	0.891	0.828	0.819	0.855	0.956
20240615	2	Hengyang	CN59	41	863	456.7	676.4				112.93	97.28	14.64	1.22	0.22	18.83	390	2162.73	22.232	147.727	0.895	6.47902	0.791	0.791	0.873	0.882	0.76	0.813
20240615	2	Hengyang	CN62	71	848.3	418.7	659.3				121.67	96.82	14.46	0.95	0.23	12.88	251	1036.74	10.7079	71.697	0.901	7.37578	0.791	0.791	0.973	0.783	0.728	0.862
20240615	2	Hengyang	CN64	80	1016.5	475.4	723.4	933.4			115.38	90.01	12	0.82	0.19	10.7	349	1506.21	16.7338	125.518	0.882	7.66355	0.88	0.88	0.873	0.864	0.765	0.947
20240615	2	Hengyang	CN65	68	1021.7	376.4	615.7	833.4			131.22	104.04	18.22	1.16	0.23	16.11	406	2047.65	19.6814	112.385	0.863	7.2005	0.911	0.911	0.864	0.746	0.74	0.945
20240615	2	Hengyang	CN72	181	824.4	466.6	712.7				116.9	92.24	12.7	1.33	0.24	10.85	464	2571.33	27.8766	202.467	0.934	12.2581	0.874	0.874	0.955	0.746	0.755	0.969
20240615	2	Hengyang	CN74	102	842.3	378.3	606.2	778.2			111.09	87.52	10.15	0.74	0.21	8.93	326	1148.76	13.1257	113.179	0.974	8.28667	0.846	0.846	0.873	0.791	0.819	1
20240615	1	Hengyang	CN77	78	757.5	446.3					108.51	84.4	11.49	0.77	0.22	10.23	417	1459.5	17.2927	127.023	0.889	7.52688	0.946	0.946	0.828	0.864	0.819	0.726
20240615	2	Hengyang	CN82	148	729.5	442.2					114.08	89.01	10.92	0.95	0.21	9.55	332	1501.9	16.8734	137.537	0.886	9.94764	0.92	0.92	1.064	0.728	0.777	0.839
20240615	2	Hengyang	CN85	163	866.4	482.2	735.7				112.63	87.86	11.61	1.07	0.24	10.07	352	1569.33	17.8617	135.171	0.944	10.6256	0.891	0.891	0.9	0.737	0.809	0.676
20240615	2	Hengyang	CN89	27	890	448.3	723.2				122.94	95.43	14.52	0.8	0.18	13.43	325	1444.44	15.1362	99.4796	0.784	5.95681	0.9	0.9	0.855	0.791	0.765	0.835
20240615	3	Hengyang	CN90	95	1001.7	468.9	726.4	941.7			138.41	108.68	21.54	1.56	0.2	19.2	349	2722.2	25.0478	126.379	0.868	8.125	0.873	0.873	0.8	0.809	0.818	0.674
20240615	3	Hengyang	CN91	154	951.6	433	694.5	931.3			144.78	114.68	25.71	2.26	0.24	22.08	400	3766.67	32.845	146.506	0.89	10.2355	0.883	0.883	0.891	0.773	0.773	0.975
20240615	2	Hengyang	CN93	132	829.8	489.7	733.2				110.58	84.58	11.04	0.88	0.19	9.7	425	1968.42	23.2729	178.299	0.879	9.07216	0.882	0.882	0.882	0.791	0.828	0.671
20240615	2	Hengyang	CN94	42	883.4	452.2	688.4				120.59	94.93	12.73	0.74	0.12	11.41	306	1887	19.8778	148.233	0.781	6.48554	0.828	0.828	0.955	0.873	0.782	0.647
20240615	2	Hengyang	CN96	173	769.7	462.5					111.37	88.34	12.17	1.21	0.19	10.35	341	2171.63	24.5827	178.441	0.918	11.6908	0.882	0.882	0.882	0.828	0.858	0.861
20240615	2	Hengyang	CN97	18	899	468.9	719				120	94.98	14.12	0.72	0.23	12.7	331	1036.17	10.9094	73.3834	0.871	5.66929	0.837	0.837	0.837	0.773	0.791	0.763
20240615	2	Hengyang	CN99	123	922.4	418.9	675.9	884.5			115.56	92.26	11.64	0.89	0.22	10.13	336	1359.27	14.7331	116.776	0.929	8.78578	0.864	0.864	0.982	0.819	0.791	0.751
20240615	2	Hengyang	CN100	8	834.9	405.4	622.1	812			118.08	94.05	12.13	0.61	0.22	11.04	394	1092.45	11.6157	90.0622	0.856	5.52536	0.846	0.846	0.9	0.809	0.785	0.706
20240615	2	Hengyang	CN102	56	855.3	426.4	710.6				116.75	90.68	12.19	0.74	0.16	10.87	361	1669.62	18.4123	136.967	0.879	6.80773	0.909	0.909	0.837	0.837	0.737	0.752
20240615	2	Hengyang	CN103	143	962.1	402.2	633.6	836.8			111.18	86.93	9.74	0.83	0.21	8.52	328	1296.38	14.9129	133.099	0.958	9.74178	0.88	0.88	0.773	0.828	0.713	0.884
																							0.91	0.91	0.928	0.791	0.773	0.854
20240519	3	Zhuzhou	LK1	156	1040.1	472.2	665.7	854.4			146.5	112.44	26.12	2.2	0.29	21.18	418	3171.03	28.202	121.403	0.806	10.3872	0.909	0.909	0.964	0.919	0.785	0.634
20240519	4	Zhuzhou	LK2	91	1116.9	447.4	637.7	859.8	1011.1		163.51	125.81	39.19	2.76	0.25	34.49	416	4592.64	36.5046	117.189	0.895	8.00232	0.873	0.873	0.937	0.791	0.809	0.792
20240519	3	Zhuzhou	LK5	125	1062.1	472.2	675.2	901.1			144.81	114.81	27.2	2.09	0.19	23.75	414	4554	39.6655	167.426	0.859	8.8	0.846	0.846	0.919	0.782	0.744	0.662
20240519	2	Zhuzhou	LK6	73	888	400.1	637.2	848.7			127.08	100.91	17.39	1.14	0.2	15.38	450	2565	25.4187	147.499	0.828	7.41222	0.837	0.837	0.937	0.8	0.846	0.669
20240519	2	Zhuzhou	LK8	69	847.5	401.2	643.1				120.29	93.03	17.12	1.08	0.19	14.94	305	1733.68	18.6358	101.267	0.88	7.22892	0.928	0.928	0.882	0.782	0.782	0.748
20240519	3	Zhuzhou	LK10	83	1023	435.1	622.9	887.6			133.87	103.36	18.31	1.22	0.22	15.72	586	3249.64	31.44	177.479	0.779	7.76081	0.855	0.855	0.809	0.8	0.782	0.88
20240519	2	Zhuzhou	LK11	119	866.3	464.8	646.6	832.4			126.51	100.24	17.26	1.29	0.21	14.87	520	3194.29	31.8664	185.069	0.781	8.67518	0.946	0.946	0.991	0.737	0.781	0.769
20240519	3	Zhuzhou	LK12	113	1063.4	456.6	703.4	926.6			143.2	110.65	24.21	1.75	0.32	20.71	663	3625.78	32.768	149.764	0.798	8.45002	0.837	0.837	0.919	0.873	0.837	0.916
20240519	3	Zhuzhou	LK13	164	1128.5	437.4	649.9	869.3	1061.4		156.28	120.09	30.9	2.84	0.3	26.29	455	4307.33	35.8675	139.396	0.908	10.8026	0.882	0.882	0.837	0.782	0.746	0.689
20240519	3	Zhuzhou	LK14	74	1054.4	464.8	648.6	877.9			144.45	114.48	24.72	1.62	0.25	21.72	389	2520.72	22.0189	101.971	0.872	7.45856	0.864	0.864	0.909	0.709	0.795	0.67
20240519	2	Zhuzhou	LK18	130	841.3	485.5	746.6				125.25	97.8	16.63	1.27	0.23	14.1	694	3832.09	39.1829	230.432	0.748	9.00709	0.946	0.946	0.891	0.846	0.788	0.88
20240519	2	Zhuzhou	LK19	40	955.3	419.3	634.4	852.3			128.41	101.34	19.22	1.07	0.24	16.61	534	2380.75	23.4927	123.868	0.792	6.4419	0.973	0.973	0.955	0.891	0.778	0.646
20240519	2	Zhuzhou	LK20	182	1116.4	468.6	692.5	882.4	1077.5		133.26	104	20.48	2.12	0.28	17.25	573	4338.43	41.7157	211.837	0.88	12.2899	0.919	0.919	0.891	0.828	0.815	0.803
20240519	2	Zhuzhou	LK22	177	900.5	489.4	702.2	886.5			130.06	101.14	19.73	1.97	0.21	16.46	474	4446.57	43.9645	225.371	0.88	11.9684	0.837	0.837	0.873	0.755	0.773	0.88
20240519	2	Zhuzhou	LK23	85	1046.6	432.4	667.6	817.8	971.8		132.78	102.08	18.08	1.22	0.25	15.62	643	3137.84	30.739	173.553	0.757	7.8105	0.873	0.873	0.855	0.728	0.764	0.685
20240519	3	Zhuzhou	LK24	86	899.6	429.3	684.5	859.5			144.67	110.62	25.09	1.72	0.3	21.89	333	1909.2	17.2591	76.0941		7.85747	0.873	0.873	0.8	0.8	0.743	0.638
20240519	2	Zhuzhou	LK26	237	984.1	433.1	670	848.8			121.73	94.6	18.56	2.6	0.26	14.65	570	5700	60.2537	307.112	0.947	17.7474	0.946	0.946	0.837	0.846	0.755	0.943
20240519	2	Zhuzhou	LK30	141	864.3	477.4	672.4				127.61	99.15	19.31	1.58	0.26	16.28	589	3579.31	36.0999	185.36	0.786	9.70516	0.92	0.92	0.828	0.882	0.796	0.661
20240519	2	Zhuzhou	LK31	146	834.7	436.6	713.3				127.46	100.44	15.77	1.3	0.26	13.11	486	2430	24.1935	154.09	0.823	9.91609	0.891	0.891	0.873	0.828	0.792	0.991
20240519	2	Zhuzhou	LK34	82	781.4	483.7					113.24	87.59	14.35	0.95	0.2	12.29	372	1767	20.1735	123.136	0.895	7.72986	0.9	0.9	0.909	0.773	0.855	0.86
20240519	3	Zhuzhou	LK36	263	1054	433.8	670.4	934.2			142.31	110.02	29.79	5.16	0.28	22.99	631	11628.4	105.694	390.347	0.835	22.4445	0.873	0.873	0.9	0.837	0.764	0.909
20240519	3	Zhuzhou	LK37	33	1038	457.4	708.1	938			138.87	106.31	23.85	1.3	0.23	21.23	581	3283.91	30.89	137.69	0.814	6.12341	0.883	0.883	0.855	0.764	0.79	0.975
20240519	2	Zhuzhou	LK38	59	988.5	421.6	633.4	898.5			131.59	101.61	19.67	1.17	0.37	16.81	483	1527.32	15.0312	77.6474	0.771	6.96014	0.882	0.882	0.919	0.773	0.857	0.721
20240519	2	Zhuzhou	LK39	22	998.3	430.9	636.7	836.8			141.51	109.48	22.49	1.11	0.26	19.27	513	2190.12	20.0047	97.3817	0.776	5.76025	0.828	0.828	0.964	0.819	0.737	0.928
20240519	3	Zhuzhou	LK40	76	1056.7	488.7	732.6	942.4			142.58	110.2	24.41	1.59	0.28	21.16	382	2169.21	19.6843	88.8658	0.88	7.51418	0.882	0.882	0.864	0.864	0.737	0.896
20240519	3	Zhuzhou	LK41	20	903.1	494.1	739.3				141.41	108.7	21.89	1.14	0.26	19.85	406	1780.15	16.3768	81.3227	0.859	5.74307	0.837	0.837	0.891	0.791	0.728	0.934
20240519	2	Zhuzhou	LK42	172	876.3	423.6	634.8	822.2			139.44	106.83	24.88	2.45	0.25	21.13	472	4625.6	43.2987	185.916	0.905	11.5949	0.864	0.864	0.828	0.809	0.759	0.793
20240519	2	Zhuzhou	LK44	24	934.2	435.7	647	856.6			138.11	105.57	21.55	1.12	0.2	19.16	498	2788.8	26.4166	129.411	0.82	5.84551	0.846	0.846	0.919	0.773	0.809	0.677
20240519	3	Zhuzhou	LK45	54	974.8	439.2	614.4	813.5			132.14	103.84	21	1.24	0.23	18.3	258	1390.96	13.3952	66.236	0.907	6.77596	0.909	0.909	0.837	0.855	0.767	0.962
20240519	3	Zhuzhou	LK48	121	1052.5	425.9	662.6	935.6			140.2	109.42	27.04	1.99	0.27	22.77	702	5174	47.2857	191.346	0.779	8.73957	0.88	0.88	0.946	0.846	0.711	0.641
20240519	3	Zhuzhou	LK49	62	872.1	490.1	732.4				139.78	108.9	24.07	1.49	0.24	21.17	537	3333.88	30.6141	138.507	0.868	7.03826	0.91	0.91	0.946	0.809	0.832	0.773
20240519	2	Zhuzhou	LK50	28	874.7	495.4	741.4				134.74	105.13	19.22	1.03	0.23	17.28	520	2328.7	22.1506	121.16	0.813	5.96065	0.873	0.873	0.928	0.846	0.79	0.779
20240519	2	Zhuzhou	LK52	72	759.7	490.1					125.61	96.27	18.06	1.17	0.25	15.82	499	2335.32	24.258	129.309	0.904	7.3957	0.855	0.855	0.837	0.846	0.773	0.659
20240519	2	Zhuzhou	LK53	70	813.7	501.4	706.4				121.01	93.8	15.88	1.02	0.2	13.93	541	2759.1	29.4147	173.747	0.798	7.32233	0.837	0.837	0.791	0.9	0.809	0.716
20240519	2	Zhuzhou	LK54	169	806.7	445.1	663.9				127.66	100.15	16.04	1.5	0.26	13.19	489	2821.15	28.1693	175.882	0.823	11.3723	0.782	0.782	0.855	0.846	0.773	0.839
20240519	2	Zhuzhou	LK55	223	923.6	481.5	702.6				124.4	96.37	15.39	1.89	0.28	12.04	521	3516.75	36.4922	228.509	0.854	15.6977	0.81	0.81	0.882	0.791	0.764	0.833
20240519	3	Zhuzhou	LK59	67	934.3	472.2	706.7				125.98	98.21	19.77	1.2	0.19	16.68	492	3107.37	31.64	157.176	0.759	7.19424	0.809	0.809	0.873	0.864	0.812	0.786
20240519	2	Zhuzhou	LK69	133	735.7	476.4					128.84	93.52	16.82	1.32	0.27	14.43	474	2317.33	24.779	137.772	0.809	9.14761	0.837	0.837	0.846	0.846	0.757	0.905
20240519	2	Zhuzhou	LK70	168	783.8	460.7					119.59	92.2	14.12	1.33	0.21	11.7	314	1988.67	21.5691	140.84	0.864	11.3675	0.937	0.937	0.828	0.773	0.818	0.839
20240519	2	Zhuzhou	LK72	96	862.5	482.5	703.3				120.41	90.66	13.99	0.99	0.19	12.17	415	2162.37	23.8514	154.565	0.776	8.13476	0.791	0.791	0.891	0.828	0.79	0.883
20230518	3	Zhuzhou	LK71	152	1135.1	443.8	689.2	912.7	1088.3		144.35	117.25	32.5	2.73	0.2	26.96	665	9077.25	77.4179	279.3	0.839	10.1261	0.919	0.919	0.782	0.782	0.766	0.838
20230518	2	Zhuzhou	LK74	55	1160.7	456.3	701.7	908.9	1042.2		145.27	118.25	35.59	1.94	0.32	28.61	726	4401.38	37.2209	123.669	0.861	6.78085	0.91	0.91	0.928	0.773	0.837	0.858
20230518	2	Zhuzhou	LK76	137	947.4	425.6	641.4	854.3			124.33	100.21	21.13	1.7	0.16	17.97	433	4600.62	45.9098	217.73	0.88	9.46021	0.864	0.864	0.91	0.828	0.8	0.781
20230719	3	Zhuzhou	LK2	7	1125.3	442.3	645.5	853.3	1023.3		146.13	116.18	28.23	1.37	0.44	25.08	640	1992.73	17.1521	70.589	0.939	5.46252	0.819	0.819	0.782	0.819	0.816	0.655
20230719	3	Zhuzhou	LK4	147	956.6	463.2	654.5	863.2			138.65	113.21	25.3	1.21	0.23	12.18	333	1751.87	15.4745	69.2439	0.958	9.93432	0.8	0.8	0.919	0.791	0.736	0.823
20230719	2	Zhuzhou	LK5	205	923.5	443.2	663.4	854.8			137.09	111.31	22.4	1.61	0.31	11.32	642	3334.26	29.9547	148.851	0.884	14.2226	0.873	0.873	0.919	0.773	0.809	0.751
																							0.755	0.755	0.955	0.819	0.768	0.918
20230511	2	Yongzhou	SP4	260	788.4	456.2	668.2				107.12	80.61	10.98	1.88	0.22	8.67	428	3657.45	45.3722	333.102	0.824	21.684	0.746	0.746	0.955	0.819	0.811	0.622
20230511	1	Yongzhou	SP5	179	705.6	454.2	666.1				105.11	79.06	10.22	1.03	0.2	8.46	357	1838.55	23.2551	179.897	0.883	12.1749	0.764	0.764	1.064	0.973	0.814	0.779
20230511	1	Yongzhou	SP6	220	666.1	462.1					97.06	73.49	8.05	1.02	0.14	6.55	398	2899.71	39.4573	360.213	0.908	15.5725	0.864	0.864	0.982	0.928	0.7	0.957
20230511	1	Yongzhou	SP7	210	623.3	453.8					104.08	75.56	10.67	1.27	0.14	8.64	380	3447.14	45.6213	323.069	0.862	14.6991	0.819	0.819	1.119	0.91	0.664	0.642
20230511	1	Yongzhou	SP9	271	656.3	468.5					104.15	75.8	11.06	2.22	0.16	8.08	558	7742.25	102.141	700.023	0.902	27.4752	0.8	0.8	0.982	0.864	0.709	0.969
20230511	1	Yongzhou	SP11	250	623.1	468.5					96.07	68.74	7.97	1.21	0.19	6.14	626	3986.63	57.9958	500.205	0.854	19.7068	0.819	0.819	0.928	0.837	0.791	0.866
20230511	1	Yongzhou	SP12	155	645.3	455.2					97	71.85	8.76	0.77	0.14	7.46	279	1534.5	21.357	175.171	0.969	10.3217	0.873	0.873	1.055	0.791	0.691	0.762
20230511	1	Yongzhou	SP13	240	604.5	436.6					103.09	74.3	10.48	1.53	0.2	8.27	739	5653.35	76.0882	539.442	0.866	18.5006	0.937	0.937	1.028	0.809	0.691	0.879
20230511	1	Yongzhou	SP17	229	726.6	452.3					104.12	78.96	10.4	1.36	0.12	8.16	432	4896	62.0061	470.769	0.837	16.6667	0.882	0.882	1.128	0.937	0.6	0.757
20230511	1	Yongzhou	SP18	253	568.6	465.9					83.05	60.52	5.3	0.79	0.14	3.85	370	2087.86	34.4986	393.935	0.877	20.5195	0.737	0.737	1.073	0.873	0.709	0.673
20230511	2	Yongzhou	SP41	249	945.5	442.7	665.5	854.7			135.07	109.23	25.14	5.88	0.38	30.11	741	11466	104.971	456.086	0.945	19.5284	0.773	0.773	1.009	0.882	0.664	0.798
20230511	3	Yongzhou	SP42	267	1002.2	465.3	674.4	864.7			152.1	119.74	37.57	3.36	0.36	14.02	655	6113.33	51.0551	162.718	1.012	23.9658	0.8	0.8	1.11	0.846	0.691	0.655
20230511	5	Yongzhou	SP48	259	1277.4	466	655.4	865.4	1044.4	1205.7	160.58	133.99	54.82	8.97	0.46	42.11	979	19090.5	142.477	348.24	0.987	21.3014	0.846	0.846	1.092	0.901	0.637	0.798
20230511	3	Yongzhou	SP55	255	1078.8	465.4	643.2	833.1	1024.5		151.24	126.12	48.04	7.14	0.58	34.51	1272	15658.8	124.158	325.953	0.926	20.6897	0.919	0.919	1.028	0.801	0.673	0.804
20230511	3	Yongzhou	SP57	243	994.2	456.5	634	864.2			137.25	112.81	29.34	4.34	0.33	22.75	721	9482.24	84.055	323.185	0.956	19.0769	0.8	0.8	0.873	0.882	0.709	0.654
20230511	3	Yongzhou	SP59	269	937.3	450.6	676.6	849.4			131.05	109.81	25.24	4.96	0.35	19.13	681	9650.74	87.8858	382.359	0.972	25.9279	0.819	0.819	0.919	0.955	0.646	0.771
20230512	5	Yongzhou	LL89	276	1308.5	443.2	666.2	873.4	1042.7	1211.4	173.84	142.23	62.1	13.28	0.41	44.82	692	22414	157.59	360.935	1.035	29.6296	0.828	0.828	0.973	0.9	0.691	0.826
20230512	4	Yongzhou	LL90	293	1246.6	446.7	653.4	865.2	1064.5	1217.5	168.12	136.11	59.9	15.63	0.42	40.89	913	33976.6	249.626	567.223	0.999	38.2245	0.8	0.8	0.973	0.882	0.7	0.859
20230512	3	Yongzhou	LL91	248	1159.8	463.2	678.2	859.2	1056.5		157.42	126.05	45.2	6.92	0.45	35.58	789	12133.1	96.256	268.431	1	19.4491	0.864	0.864	1.064	0.873	0.664	0.784
20230512	4	Yongzhou	LL92	266	1024.9	456.4	644.4	823.4	1021.1		151.34	128.21	51.1	9.21	0.46	38.6	880	17619.1	137.424	344.797	1.003	23.8601	0.91	0.91	0.9	0.946	0.637	0.762
20230512	3	Yongzhou	LL93	265	1044.4	436.3	657.1	833.1	1022.3		155.26	129.3	45.9	8.2	0.34	34.8	733	17678.2	136.723	385.147	0.973	23.5632	0.828	0.828	1.1	0.873	0.664	0.759
20230512	4	Yongzhou	LL95	264	1193	426.1	652.1	843.3	1067.6		161.32	128.06	49.7	8.84	0.43	37.94	882	18132.3	141.592	364.835	0.992	23.2999	0.882	0.882	0.955	0.864	0.646	0.823
20240502	4	Yongzhou	SP1	214	1163.3	429.6	670	865..3	1035.3	1152.8	163.34	131.53	39.75	4.98	0.34	33.1	486	7118.47	54.1205	179.081		15.0453	0.873	0.873	1.055	0.919	0.637	0.739
20240502	3	Yongzhou	SP2	275	930.1	469.7	645.8	863.5			137.44	109.01	26.01	5.75	0.38	19.63	696	10531.6	96.6111	404.905		29.2919	0.8	0.8	0.956	0.882	0.644	0.65
20240502	3	Yongzhou	SP3	118	936.2	430.2	662.1	842.4			138.4	109.65	23.22	1.77	0.4	20.46	431	1907.17	17.3933	82.135	0.87	8.65103	0.855	0.855	1.055	0.928	0.709	0.954
20240502	5	Yongzhou	SP4	49	1270.8	462.4	663.4	863.6	1053.4	1155.3	174.44	138.69	50.62	2.96	0.45	44.36	397	2611.38	18.8289	51.5879	0.833	6.67268	0.855	0.855	1.073	0.909	0.628	0.895
20240502	3	Yongzhou	SP5	282	1040.2	451.2	653.6	865.3			145.86	116.55	37.25	8.44	0.32	26.73	419	11051.1	94.8187	296.674		31.575	0.828	0.828	0.982	0.946	0.737	0.776
20240502	3	Yongzhou	SP6	180	903.4	449.9	652.2	858.1			133.16	106.1	22.28	2.3	0.26	18.86	513	4538.08	42.7717	203.684	0.928	12.1951	0.855	0.855	0.928	0.937	0.764	0.879
20240502	4	Yongzhou	SP8	144	1071	463.3	635.5	845.3	1033.9		153.62	121.87	33.08	2.83	0.3	28.88	517	4877.03	40.0183	147.431		9.79917	0.8	0.8	0.937	0.937	0.728	0.798
20240502	3	Yongzhou	SP9	134	966.1	432.3	656.7	856.9			143.71	115.66	31.48	2.5	0.24	27.31	401	4177.08	36.1152	132.69	0.928	9.15416	0.828	0.828	1.228	0.964	0.773	0.735
20240502	2	Yongzhou	SP10	53	925.7	462.8	658.6	844.5			119.32	96.13	13.72	0.8	0.2	11.86	358	1432	14.8965	104.373		6.74536	0.8	0.8	1.191	0.964	0.719	0.89
20240502	3	Yongzhou	SP11	170	965.5	441.6	655.3	858			145.99	116.06	30.05	2.91	0.31	25.43	374	3510.77	30.2496	116.831		11.4432	0.791	0.791	0.991	0.846	0.7	0.946
20240502	3	Yongzhou	SP15	270	1055.9	453.7	659.3	854.3	1043.3		143.31	114.12	33.89	6.95	0.25	25.48	352	9785.6	85.7483	288.746		27.2763	0.8	0.8	0.928	0.964	0.655	0.864
20240502	3	Yongzhou	SP16	279	1138.3	463.7	660.1	864.6	1063.9		148.82	122.54	42.92	9.56	0.29	30.98	591	19482.6	158.99	453.929		30.8586	0.891	0.891	0.882	0.937	0.7	0.828
20240502	4	Yongzhou	SP17	120	1182	468	699.1	886.7	1035.6		158.55	126.17	37.45	2.81	0.28	32.34	465	4666.61	36.9867	124.609	0.947	8.68893	0.819	0.819	0.855	0.919	0.719	0.793
20240502	3	Yongzhou	SP18	227	977.6	461.9	649.7	845.8			134.67	105.28	26.49	3.49	0.27	21.18	544	7031.7	66.7905	265.447		16.4778	0.837	0.837	1.037	0.882	0.791	0.828
20240502	3	Yongzhou	SP19	185	1034.5	436.3	662.5	856.7	1026.6		149.69	118.84	28.84	3.04	0.2	24.23	301	4575.2	38.4988	158.641		12.5464	0.809	0.809	1.046	0.909	0.644	0.781
20240502	2	Yongzhou	SP20	286	865	454.6	695.8				121.96	96.67	21.79	5.29	0.27	15.67	400	7837.04	81.07	359.662		33.7588	0.8	0.8	0.973	0.873	0.664	0.682
20240502	3	Yongzhou	SP21	117	938.3	446.9	646.8	856.3			138.5	110.33	26.3	1.95	0.25	22.71	291	2269.8	20.5728	86.3042		8.58653	0.81	0.81	0.973	0.955	0.646	0.908
20240502	3	Yongzhou	SP23	213	906.5	435.9	642.8	883.3			146.24	114.4	31.23	3.78	0.21	25.23	346	6228	54.4406	199.424	0.909	14.9822	0.891	0.891	1.11	1.028	0.691	0.772
20240502	3	Yongzhou	SP24	52	995.4	442.4	654.8	854.8			150.42	119.44	29.92	1.76	0.21	26.22	252	2112	17.6825	70.5882	0.959	6.71243	0.809	0.809	1.046	0.91	0.673	0.643
20240502	3	Yongzhou	SP25	167	885.2	453.4	673.2				133.69	105.56	20	1.86	0.36	16.79	640	3306.67	31.325	165.333	0.798	11.078	0.719	0.719	1.1	0.891	0.691	0.967
20240502	3	Yongzhou	SP26	87	1044.4	452.6	676.2	873.5	1034.4		141.04	112.75	28.5	1.92	0.25	24.29	475	3648	32.3548	128	0.734	7.90449	0.873	0.873	0.928	0.946	0.637	0.809
20240502	2	Yongzhou	SP27	247	944.7	433.5	658.4	887.1			133.08	106.26	23.06	3.58	0.25	18.44	551	7890.32	74.2548	342.165		19.4143	0.864	0.864	0.919	0.928	0.628	0.991
20240502	2	Yongzhou	SP28	58	861.5	420.9	653.4	851.5			131.73	102.73	19.8	1.18	0.17	17.16	322	2235.06	21.7566	112.882		6.87646	0.864	0.864	0.864	0.864	0.664	0.868
20240502	3	Yongzhou	SP29	97	970.1	438	654.9	886.7			130.48	102.94	17.99	1.26	0.18	15.44	287	2009	19.5162	111.673	0.877	8.16062	0.782	0.782	1.028	0.937	0.691	0.886
20240502	3	Yongzhou	SP30	183	973.2	443.7	647.8	865.9			135.36	109.83	23.66	2.46	0.19	19.76	309	4000.74	36.4266	169.093		12.4494	0.809	0.809	1.119	0.837	0.7	0.737
20240502	3	Yongzhou	SP31	254	1004.3	430	655.6	863.4			131.46	105.4	19.65	3.13	0.17	15.18	295	5431.47	51.532	276.411		20.6192	0.855	0.855	0.91	0.873	0.691	0.948
20240502	3	Yongzhou	SP32	257	1085.5	439.6	685.3	875.8	1066.9		152.84	121.93	34.01	5.47	0.23	26.27	480	11415.7	93.6246	335.656		20.8222	0.873	0.873	1.037	0.928	0.7	0.944
20240502	2	Yongzhou	SP33	217	978.5	452.3	662.1	876.6			135.7	108.54	23.96	2.98	0.22	19.34	332	4497.09	41.4326	187.692		15.4085	0.864	0.864	1.137	0.882	0.719	0.671
20240502	2	Yongzhou	SP34	212	948.1	436.7	643.3	858.9			141.79	109.76	26.91	3.3	0.21	22.28	304	4777.14	43.5235	177.523		14.8115	0.8	0.8	1.137	0.909	0.709	0.915
20240502	2	Yongzhou	SP35	242	934.8	438.9	646.6	844.9			134.9	107.91	23.61	3.54	0.22	18.56	455	7321.36	67.8469	310.096		19.0733	0.864	0.864	1.091	0.891	0.682	0.814
20240502	3	Yongzhou	SP37	176	984.6	456.7	671.7	881.4			138.63	109.41	22.02	2.19	0.27	18.39	314	2546.89	23.2784	115.663	0.908	11.9086	0.846	0.846	1.191	0.837	0.674	0.861
20240502	4	Yongzhou	SP38	136	1276.1	466.9	671.9	876.9	1055.4	1245.4	161.58	127	37.34	3.03	0.22	32.08	315	4338.41	34.1607	116.187		9.44514	0.737	0.737	1.128	0.9	0.637	0.879
20240502	3	Yongzhou	SP43	245	943.7	423.4	636.7	856.7			141.25	111.82	30.35	4.64	0.21	24.13	259	5722.67	51.1775	188.556		19.2292	0.846	0.846	1.091	0.964	0.7	0.857
20240502	2	Yongzhou	SP44	218	896.3	463.9	655.8	856.3			136.31	106.68	25.5	3.2	0.21	20.56	232	3535.24	33.1387	138.637		15.5642	0.864	0.864	1.2	0.864	0.71	0.928
20240502	3	Yongzhou	SP45	195	970.3	456.1	686.3	856.3			139.96	110.23	27.38	3.23	0.28	24.42	463	5341.04	48.4536	195.071		13.2269	0.828	0.828	1.137	0.782	0.651	0.958
20240502	3	Yongzhou	SP46	108	977.6	448.4	641.4	881.9			142.83	112.66	26.08	1.85	0.24	22.06	402	3098.75	27.5053	118.817	0.881	8.38622	0.91	0.91	1.064	0.846	0.579	0.734
20240502	3	Yongzhou	SP47	175	935.6	463.7	672.3	874.3			146.08	115.89	29.1	2.86	0.18	24.19	232	3686.22	31.8079	126.674		11.8231	0.864	0.864	1.082	0.909	0.742	0.806
20240502	3	Yongzhou	SP48	211	1011.2	452.3	643.3	856			136.73	107.58	27.44	3.25	0.24	21.98	385	5213.54	48.462	189.998		14.7862	0.8	0.8	1.173	0.746	0.682	0.904
20240502	3	Yongzhou	SP49	284	886.5	461.9	675.9				127.49	99.86	18.86	4.24	0.24	13.23	457	8073.67	80.8499	428.084		32.0484	0.809	0.809	1.073	0.909	0.728	0.764
20240502	1	Yongzhou	SP50	93	689.5	475.8					95.13	75.17	7.15	0.48	0.12	5.95	270	1080	14.3674	151.049		8.06723	0.819	0.819	1.046	0.91	0.7	0.72
20240502	1	Yongzhou	SP52	251	675.8	458.7					103.12	82.13	8.81	1.34	0.18	6.78	323	2404.56	29.2774	272.935		19.764	0.955	0.955	1.146	0.873	0.655	0.82
20240502	3	Yongzhou	SP53	157	1136.5	442.8	645.6	875.3	1066.5		152.23	119.07	33.91	3.02	0.21	29.02	231	3322	27.8996	97.9652		10.4066	0.764	0.764	0.928	0.955	0.606	0.947
20240502	4	Yongzhou	SP54	233	1211.3	447.5	653.5	843.5	1035.9	1199.8	170.12	132.16	51.9	7.32	0.16	42.46	228	10431	78.9271	200.983	0.975	17.2398	0.755	0.755	1.191	0.855	0.673	0.958
20240502	4	Yongzhou	SP55	201	1112.9	434.6	672.2	854.8	1039.4		156.89	125.3	44.69	5.19	0.23	37.31	257	5799.26	46.283	129.766		13.9105	0.8	0.8	0.955	0.973	0.718	0.895
20240502	3	Yongzhou	SP56	236	1068.7	439.6	649.8	836.5	1013.9		147.92	118.3	32.84	4.68	0.21	26.6	328	7309.71	61.7896	222.586		17.594	0.755	0.755	1.146	0.974	0.737	0.792
20240502	1	Yongzhou	SP59	256	755.4	465.7	665.6				112.28	86.53	14.09	2.29	0.22	11.06	398	4142.82	47.8772	294.025		20.7052	0.809	0.809	0.882	0.882	0.737	0.889
20240502	3	Yongzhou	SP61	138	908.7	447.6	660.3	868.5			142.6	112.41	28.71	2.39	0.21	25.1	298	3391.52	30.171	118.13		9.52191	0.891	0.891	0.982	0.955	0.7	0.868
20240502	3	Yongzhou	SP63	232	906.7	435.8	645.4	869.9			137.32	109.16	25.63	3.58	0.22	20.91	284	4621.45	42.3365	180.314		17.121	0.837	0.837	0.855	0.911	0.719	0.882
20240502	3	Yongzhou	SP64	198	949.1	447.7	661.8	853.4			131.74	102.7	22.6	2.58	0.16	18.71	184	2967	28.89	131.283		13.7894	0.791	0.791	0.919	0.864	0.719	0.881
20240502	2	Yongzhou	SP66	184	764.8	446.8	682.8				117.95	91.46	16.28	1.74	0.19	13.89	237	2170.42	23.7308	133.318	0.948	12.527	0.837	0.837	0.991	0.946	0.737	0.908
20240502	2	Yongzhou	SP67	224	862.3	437.8	625.2	843.2			136.01	107.06	21.79	2.83	0.17	17.62	183	3046.41	28.4552	139.808		16.0613	0.891	0.891	0.937	0.8	0.7	0.95
20240502	3	Yongzhou	SP68	109	850.6	436.9	663.2				133.01	103.82	20.92	1.52	0.21	18.12	230	1664.76	16.0351	79.5775	0.953	8.38852	0.855	0.855	1	0.864	0.656	0.786
20240502	3	Yongzhou	SP69	278	1047.2	431	633.4	872			153.87	117.98	40.58	9.04	0.24	29.39	396	14916	126.428	367.57		30.7588	0.819	0.819	0.928	0.846	0.643	0.68
20240502	2	Yongzhou	SP71	187	784	422.4	648.8				120.99	96.97	15.96	1.7	0.24	13.39	304	2153.33	22.2062	134.921	0.967	12.696	0.855	0.855	1.019	0.864	0.737	0.952
20240502	1	Yongzhou	SP73	116	667.7	462					98.33	77.56	8.38	0.61	0.15	7.11	258	1049.2	13.5276	125.203		8.57947	0.755	0.755	0.9	0.9	0.674	0.822
20240502	4	Yongzhou	SP76	222	1088.1	423.4	654.4	848.4	1066.1		159.67	124.91	36.2	4.68	0.18	30	254	6604	52.8701	182.431		15.6	0.828	0.828	1.055	0.782	0.7	0.813
20240502	3	Yongzhou	SP78	196	1063.3	453.2	642.8	875.6	1044.6		150.41	119.54	31.43	3.55	0.24	26.2	281	4156.46	34.7704	132.245	0.991	13.5496	0.764	0.764	1.164	0.873	0.728	0.929
20240502	2	Yongzhou	SP79	261	1075.3	435.6	642.8	855.3	1066.7		149.24	119.39	33.61	5.56	0.17	25.27	305	9975.29	83.5522	296.795		22.0024	0.864	0.864	0.819	0.8	0.691	0.895
20240502	3	Yongzhou	SP80	252	845.9	457.4	661.6	834.8			139.64	110.1	30.56	4.89	0.2	23.97	253	6185.85	56.1839	202.417		20.4005	0.891	0.891	0.791	0.828	0.682	0.758
20240502	3	Yongzhou	SP81	258	949.3	453.7	684.9	856.3			146.72	113.96	34.83	5.8	0.17	27.48	254	8665.88	76.0432	248.805		21.1063	0.864	0.864	0.828	0.873	0.737	0.826
20240502	3	Yongzhou	SP82	221	923.8	438.5	673.4	883.9			139.82	108.69	26.53	3.41	0.21	21.87	195	3166.43	29.1327	119.353		15.5921	0.837	0.837	0.882	0.746	0.683	0.938
20240502	3	Yongzhou	SP83	36	903.6	433.5	663.8	858.6			136.94	108.75	23.77	1.33	0.22	21.11	220	1330	12.2299	55.9529	0.915	6.30033	0.837	0.837	0.691	0.8	0.673	0.871
20240502	4	Yongzhou	SP84	238	1312.9	442.5	634.9	846.8	1056.9	1234.3	169.75	135.66	53.31	7.76	0.23	43.09	392	13225.7	97.4918	248.091		18.0088	0.891	0.891	0.773	0.819	0.709	0.877
20240502	3	Yongzhou	SP85	194	871.6	442.3	659.6	864.4			130.24	102.46	19.73	2.18	0.22	16.7	280	2774.55	27.0793	140.626		13.0539	0.791	0.791	0.737	0.782	0.7	0.974
20240502	3	Yongzhou	SP86	209	918.9	446.4	654.6	856.7			134.29	103.82	24.6	2.95	0.21	20.4	317	4453.1	42.8925	181.02		14.4608	1.041	1.041	0.819	0.819	0.691	0.863
20240502	4	Yongzhou	SP87	153	1205.6	443.9	686.7	837.9	1026.8	1189.6	160.82	129.1	42.42	3.65	0.2	35.85	342	6241.5	48.3462	147.136		10.1813	0.919	0.919	0.8	0.791	0.7	0.757
20240502	2	Yongzhou	SP88	285	813.3	439.1	663.9				124.85	97.13	17.91	4.14	0.22	12.54	231	4347	44.7545	242.714		33.0144	0.91	0.91	0.755	0.846	0.755	0.907
20240502	3	Yongzhou	SP89	104	887.6	432.1	654.1	862.1			133.12	105.73	21.62	1.55	0.26	18.67	220	1311.54	12.4046	60.6632	1.008	8.30209	0.927	0.927	0.891	0.7	0.709	0.75
20240502	2	Yongzhou	SP90	128	913.3	453.1	653.9	843.9			127.16	100.42	20.18	1.56	0.18	17.59	191	1655.33	16.4841	82.0284	0.94	8.86868	0.951	0.951	0.773	0.755	0.664	0.898
20240502	2	Yongzhou	SP93	197	962.1	455.7	660.7	835.4			137.79	109.36	24.53	2.78	0.24	20.35	243	2814.75	25.7384	114.747	0.95	13.6609	0.857	0.857	0.773	0.837	0.673	0.831
20240502	2	Yongzhou	SP95	165	951	456.7	650.7	844.1			139.61	110.79	25.64	2.39	0.27	22.03	381	3372.56	30.441	131.535	0.857	10.8488	0.946	0.946	0.746	0.737	0.646	0.682
																							0.928	0.928	0.719	0.791	0.673	0.935
2024427	2	Changsha	CS100	75	1018.2	426.8	666.9	896.5			127.47	102.75	17.5	1.09	0.21	14.52	678	3519.14	34.2496	201.094	0.721	7.50689	0.886	0.886	0.809	0.855	0.628	0.773
2024428	1	Changsha	CS100	178	636.3	463.2					100.34	77.9	8.82	1.18	0.23	9.81	322	1652	21.2067	187.302	0.828	12.0285	0.883	0.883	0.764	0.791	0.737	0.872
2024427	2	Changsha	CS101	219	812.4	443.2	726.3				125.32	100.92	19.99	2.43	0.23	15.61	724	7649.22	75.7949	382.652	0.803	15.5669	1.013	1.013	0.855	0.8	0.673	0.88
2024427	2	Changsha	CS102	107	779	564.7					107.1	86.11	9.61	0.66	0.12	7.89	434	2387	27.7204	248.387	0.706	8.36502	0.843	0.843	0.7	0.791	0.687	0.735
2024427	3	Changsha	CS103	98	996.4	463.3	684.4	921.3			133.95	107.24	21.05	1.39	0.15	16.99	461	4271.93	39.8353	202.942	0.638	8.18128	0.895	0.895	0.746	0.8	0.709	0.895
2024427	2	Changsha	CS104	17	763.6	453.2	667.9				122.25	97.02	15.88	0.75	0.11	13.24	406	2768.18	28.5321	174.319	0.622	5.66465	0.96	0.96	0.719	0.855	0.709	0.871
2024427	2	Changsha	CS105	84	1013.4	466.4	681.9	872			125.25	99.1	16.89	1.06	0.12	13.6	363	3206.5	32.3562	189.846	0.677	7.79412	0.954	0.954	0.755	0.782	0.632	0.776
2024427	2	Changsha	CS108	34	796.7	456.4	763.4				112.01	89.65	11.8	0.6	0.12	9.72	381	1905	21.2493	161.441	0.654	6.17284	0.943	0.943	0.8	0.819	0.691	0.881
2024427	2	Changsha	CS109	127	760.4	524.3					117.64	94.73	14.38	1.01	0.18	11.44	541	3035.61	32.0449	211.1	0.67	8.82867	0.976	0.976	0.682	0.891	0.715	0.839
2024427	2	Changsha	CS110	35	858.5	466.7	672.1				109.3	84.5	10.96	0.56	0.19	8.99	419	1234.95	14.6148	112.678	0.68	6.22914	1.049	1.049	0.7	0.809	0.646	0.784
2024427	2	Changsha	CS71	23	863.2	423.4	638.4	813.2			138.63	114.23	26.25	1.34	0.47	23.25	1121	3196.04	27.979	121.754	0.786	5.76344	0.867	0.867	0.782	0.864	0.709	0.917
2024427	3	Changsha	CS72	110	952.9	453.3	655.4	842.1			132.8	105.62	19.61	1.4	0.33	16.67	1048	4446.06	42.0949	226.724	0.689	8.39832	0.905	0.905	0.846	0.819	0.755	0.87
2024427	2	Changsha	CS73	51	852.2	466.5	675.3				115.91	93.64	11.99	0.68	0.25	10.17	582	1583.04	16.9056	132.03	0.671	6.68633	0.909	0.909	0.709	0.828	0.709	0.796
2024427	2	Changsha	CS74	88	854.9	442	645.5	825.5			124.71	101.62	16.68	1.1	0.26	13.91	649	2745.77	27.02	164.614	0.655	7.90798	0.942	0.942	0.764	0.819	0.673	0.836
2024427	2	Changsha	CS75	234	839.8	444.6	655.9				116.05	94.22	13.47	1.8	0.39	10.43	511	2358.46	25.0314	175.09	0.659	17.2579	1.089	1.089	0.8	0.919	0.664	0.89
2024427	2	Changsha	CS76	111	946.9	422.3	660	851.9			125.24	96.19	16.58	1.17	0.2	13.88	502	2936.7	30.5302	177.123	0.751	8.42939	0.9	0.9	0.809	0.864	0.655	0.88
2024427	1	Changsha	CS76	79	654.4	452.2					105.95	83.2	9.62	0.62	0.2	8.15	383	1187.3	14.2704	123.42	0.72	7.60736	0.87	0.87	0.709	0.882	0.682	0.924
2024427	3	Changsha	CS82	186	959.9	424.6	642.7	845.6			137.18	109.98	24.26	2.48	0.37	19.69	701	4698.59	42.7223	193.677	0.896	12.5952	0.984	0.984	0.8	0.919	0.701	0.856
2024427	3	Changsha	CS83	241	1081.3	421.2	638.4	846.9	1057.1		140.97	115.99	26.7	3.83	0.3	20.54	538	6868.47	59.216	257.246	0.674	18.6465	0.864	0.864	0.791	0.946	0.673	0.835
2024427	2	Changsha	CS84	60	788.8	502	758.7				117.06	94.5	13.99	0.82	0.13	11.71	172	1084.92	11.4807	77.5499	0.66	7.00256	0.956	0.956	0.709	0.873	0.737	0.879
2024427	2	Changsha	CS86	231	807.6	447	735.1				107.91	83.63	10.1	1.53	0.26	8.95	246	1447.62	17.3098	143.328	0.772	17.095	0.892	0.892	0.809	0.755	0.764	0.94
2024427	2	Changsha	CS87	101	962.2	431.4	635.9	867.7			120.17	96.07	12.83	0.88	0.2	10.63	803	3533.2	36.7773	275.386	0.671	8.27846	0.975	0.975	0.8	0.855	0.719	0.79
2024427	2	Changsha	CS88	188	826.3	435.5	806.3				118.5	92.39	13.19	1.4	0.2	10.94	307	2149	23.2601	162.926	0.804	12.7971	0.956	0.956	0.846	0.882	0.737	0.87
2024427	2	Changsha	CS90	159	780.1	537.7					102.39	81.32	8.39	0.73	0.18	6.97	333	1350.5	16.6072	160.965	0.826	10.4735	0.941	0.941	0.855	0.891	0.709	0.66
2024427	2	Changsha	CS92	39	738.6	467.7					102.4	81.79	8.79	0.47	0.19	7.33	610	1508.95	18.449	171.666	0.642	6.41201	0.864	0.864	0.791	0.9	0.673	0.953
2024427	2	Changsha	CS93	48	798.8	448.5	636.8				121.78	98.26	14.97	0.88	0.14	13.21	576	3620.57	36.8468	241.855	0.669	6.66162	0.949	0.949	0.728	0.9	0.682	0.708
2024427	3	Changsha	CS95	124	953.4	481.1	699.5	842.4			132.41	104.77	17.93	1.3	0.21	14.79	803	4970.95	47.4463	277.242	0.676	8.78972	0.866	0.866	0.828	0.882	0.663	0.828
2024427	2	Changsha	CS96	105	868.1	517.2	784.4				122.95	96.07	14.94	1.03	0.24	12.4	398	1708.08	17.7796	114.33		8.30645	0.927	0.927	0.837	0.828	0.633	0.771
2024427	2	Changsha	CS98	30	842.8	471.5	764.4				119.47	95.83	14.62	0.75	0.15	12.3	460	2300	24.0008	157.319	0.762	6.09756	0.937	0.937	0.809	0.864	0.728	0.859
2024427	2	Changsha	CS99	13	936.2	494.1	701.4	916.5			121.56	97.58	14.55	0.69	0.13	12.26	577	3062.54	31.3849	210.484	0.661	5.62806	0.814	0.814	0.828	0.855	0.676	0.859
2024428	2	Changsha	CS1	192	956.2	442.5	635.7	856.9			129.87	101.62	19.81	2.1	0.36	16.13	567	3307.5	32.5477	166.961	0.866	13.0192	0.946	0.946	0.791	0.864	0.598	0.653
2024428	2	Changsha	CS3	199	714.5	453.3	644.3				120.12	92.97	14.26	1.62	0.22	11.7	369	2717.18	29.2264	190.546	0.773	13.8462	0.96	0.96	0.782	0.882	0.682	0.876
2024428	2	Changsha	CS5	239	782.7	467.4	723.3				116.51	89.72	14.89	2.14	0.28	11.88	417	3187.07	35.5224	214.041	0.769	18.0135	0.991	0.991	0.764	0.755	0.68	0.871
2024428	2	Changsha	CS8	244	982.8	473.5	722.9	942.8			121.8	95.6	14.95	1.95	0.27	10.18	433	3127.22	32.7115	209.179	0.751	19.1552	0.846	0.846	0.791	0.891	0.673	0.959
2024428	3	Changsha	CS9	189	1115.7	425.5	641.5	933.6			135.35	106.52	20.3	2.18	0.3	16.99	429	3117.4	29.2659	153.567		12.8311	0.774	0.774	0.809	0.882	0.682	0.901
2024428	2	Changsha	CS10	203	830.2	431.4	678.9				121.39	93.6	15.58	1.86	0.23	13.2	222	1795.3	19.1806	115.231	0.952	14.0909	0.964	0.964	0.746	0.973	0.737	1.054
2024428	2	Changsha	CS11	19	1011.4	456.4	654.4	873.2			135.29	106.79	20.3	1.03	0.2	17.96	249	1282.35	12.0081	63.17	0.801	5.73497	0.906	0.906	0.737	0.882	0.773	0.939
2024428	2	Changsha	CS12	225	785.6	464.9	765.4				112.3	88.35	10.91	1.38	0.19	8.58	348	2527.58	28.6087	231.675	0.752	16.0839	0.887	0.887	0.782	0.928	0.691	0.907
2024428	2	Changsha	CS13	166	983.9	422.6	658.2	863.1			115.21	90.21	12.72	1.14	0.22	10.49	298	1544.18	17.1176	121.398	0.764	10.8675	0.949	0.949	0.809	0.919	0.728	0.901
2024428	2	Changsha	CS22	90	1022.2	450.6	680.5	864.2			131.07	103.07	16.84	1.14	0.23	14.35	333	1650.52	16.0136	98.012	0.735	7.94425	0.87	0.87	0.709	0.855	0.664	0.801
2024428	2	Changsha	CS24	126	997.8	392.4	623.1	847.8			126.97	99.4	17.83	1.35	0.27	15.34	324	1620	16.2978	90.8581	0.87	8.80052	0.918	0.918	0.728	0.991	0.691	1.008
2024428	2	Changsha	CS29	235	841.4	424.7	654.1				111.55	90.17	12.42	1.68	0.28	9.66	407	2442	27.0822	196.618	0.803	17.3913	0.896	0.896	0.737	0.837	0.64	1.025
2024428	2	Changsha	CS31	206	1019.5	431.9	651.7	919.5			135	104.59	24.3	2.71	0.29	18.92	338	3158.55	30.1994	129.982	0.793	14.3235	0.93	0.93	0.709	0.919	0.718	0.915
2024428	2	Changsha	CS32	174	1011.3	456.9	700.4	916.8			118.28	95.77	12.84	1.23	0.21	10.43	341	1997.29	20.855	155.552	0.784	11.7929	0.921	0.921	0.8	0.891	0.673	0.833
2024428	2	Changsha	CS35	37	878.1	424.2	636.7	868.2			127.61	101.88	16.15	0.9	0.18	14.2	345	1725	16.9317	106.811	0.682	6.33803	0.772	0.772	0.773	0.982	0.718
2024428	2	Changsha	CS36	161	1065.8	426.6	638.9	893.1			128.36	100.33	19.25	1.7	0.27	16.14	577	3632.96	36.2101	188.725	0.716	10.5328	0.864	0.864	0.718	0.909	0.719
2024428	2	Changsha	CS38	149	1136.3	430.5	658.2	827.2	1030.5		136.82	106.95	23.41	2.03	0.25	20.24	457	3710.84	34.697	158.515	0.739	10.0296	0.955	0.955	0.691	0.891	0.709
2024428	2	Changsha	CS39	61	902.4	413.5	626.2	805.6			129.21	100.52	17.57	1.09	0.22	15.5	413	2046.23	20.3564	116.461	0.826	7.03226	0.913	0.913	0.691	0.891	0.646
2024428	2	Changsha	CS40	202	843	432.5	638.9	826.9			121.99	97.04	16.76	1.92	0.25	13.64	278	2135.04	22.0016	127.389	0.737	14.0762	0.966	0.966	0.8	0.819	0.673
2024428	2	Changsha	CS43	150	875.1	413.4	624.6	834.9			115.34	91.09	13.11	1.11	0.19	11.03	409	2389.42	26.2314	182.259	0.838	10.0635	1.082	1.082	0.755	0.755	0.647
2024428	3	Changsha	CS48	99	1056.3	432.4	747.5	905.7			149.99	116.37	26.94	1.9	0.24	23.18	269	2129.58	18.3001	79.0491	0.708	8.19672	0.933	0.933	0.737	0.837	0.664
2024428	2	Changsha	CS49	191	925.5	425.7	634.5	915.5			121.2	94.54	14.11	1.51	0.17	11.64	445	3952.65	41.8093	280.131	0.726	12.9725	0.929	0.929	0.737	0.864	0.728
2024428	2	Changsha	CS50	131	886.1	475.4	756.4				118.17	92.98	12.74	0.98	0.25	10.82	285	1117.2	12.0155	87.6923	0.836	9.0573	1.01	1.01	0.782	0.882	0.737
2024428	2	Changsha	CS51	216	889.3	422.9	644.1				110.6	84.37	12.44	1.48	0.23	9.74	294	1891.83	22.423	152.076	0.771	15.1951	0.926	0.926	0.773	0.882	0.664
2024428	2	Changsha	CS52	151	995.1	421.4	611.7	857.9			110.64	86.51	12.38	1.04	0.18	10.32	366	2114.67	24.4442	170.813	0.762	10.0775	1	1	0.8	0.864	0.682
2024428	2	Changsha	CS54	200	899.3	427.4	655.8	878.3			111.23	84.56	11.38	1.26	0.18	9.08	411	2877	34.0232	252.812	0.763	13.8767	0.921	0.921	0.782	0.8	0.719
2024428	2	Changsha	CS57	103	864.1	437.2	636.1	864.6			126.97	100.1	18.38	1.29	0.23	15.55	367	2058.39	20.5633	111.991	0.758	8.29582	0.896	0.896	0.864	0.837	0.691
2024428	2	Changsha	CS58	228	939.1	443.6	734.4	919.1			130.68	100.92	21.41	2.8	0.26	16.87	341	3672.31	36.3883	171.523	0.839	16.5975	0.924	0.924	0.764	0.928	0.746
2024428	2	Changsha	CS59	140	841.6	426	670.1				131.23	103.25	21.02	1.7	0.29	17.55	372	2180.69	21.1205	103.744	0.757	9.68661	0.892	0.892	0.782	0.9	0.682
2024428	2	Changsha	CS75	115	859.1	411.6	634.4	832.9			131.11	100.91	16.95	1.25	0.22	14.68	516	2931.82	29.0538	172.969	0.673	8.51499	0.83	0.83	0.755	0.919	0.682
2024428	1	Changsha	CS83	230	722.7	563.3					102.15	80.42	8.67	1.17	0.24	6.89	349	1701.38	21.1561	196.237	0.86	16.9811	0.91	0.91	0.764	0.919	0.709
2024428	1	Changsha	CS87	246	744.8	482.6					102.53	80.5	9.05	1.33	0.22	6.87	457	2762.77	34.3202	305.279	0.813	19.3595	0.987	0.987	0.809	0.846	0.764
2024428	2	Changsha	CS89	47	884.2	532.5	754.4				128.78	102.58	17.24	0.98	0.16	14.78	613	3754.62	36.6019	217.786	0.646	6.63058	0.87	0.87	0.782	0.773	0.646
2024428	2	Changsha	CS90	204	843.1	436.9	665.2				117.71	91.71	13.93	1.59	0.2	11.28	318	2528.1	27.5662	181.486	0.839	14.0957	0.984	0.984	0.709	0.891	0.646
2024428	2	Changsha	CS91	207	851.9	499.9	745.7				126.68	98.5	19.17	2.16	0.24	15	359	3231	32.802	168.545	0.858	14.4	0.942	0.942	0.755	0.882	0.637
20230614	4	Changsha	KF1	298	1329	456.7	743.4	923.6	1138.1	1301.4	157.89	131.53	51.85	14.65	0.3	34.67	640	31253.3	237.614	602.764	0.935	42.2556	0.932	0.932	0.782	0.9	0.719
20230614	2	Changsha	KF10	300	910.4	471.3	753				109.81	92.27	15.87	5.1	0.74	10	2383	16423.4	177.993	1034.87	0.856	51	0.917	0.917	0.755	0.973	0.673
20230614	2	Changsha	KF11	295	848.5	449.6	681.2				104.6	90.91	16.12	4.29	0.26	10.88	892	14718	161.896	913.027	0.91	39.4301	1.01	1.01	0.746	0.919	0.7
20230614	2	Changsha	KF13	272	882.2	426.6	621.1	823.6			116.93	99.2	17.7	3.6	0.33	12.54	1148	12523.6	126.246	707.55	0.887	28.7081	0.964	0.964	0.8	0.964	0.7
20230614	2	Changsha	KF14	268	1025.5	432.6	667.4	875.7			127.69	111.35	27.73	5.25	0.3	20.66	891	15592.5	140.031	562.297	0.878	25.4114	0.947	0.947	0.755	0.864	0.637
20230614	2	Changsha	KF15	287	923.3	429.9	643.2	880.6			125.67	108.33	26.12	6.21	0.21	18.32	619	18304.7	168.972	700.793	0.919	33.8974	0.836	0.836	0.782	0.855	0.617
20230614	1	Changsha	KF16	290	723.3	473.3					99.49	85.09	13.11	3.17	0.22	8.87	594	8559	100.588	652.86	0.917	35.7384	0.933	0.933	0.782	0.855	0.646
20230614	1	Changsha	KF18	280	765.6	430	676.1				105.97	90.78	11.16	2.48	0.28	7.99	934	8272.57	91.1277	741.27	0.873	31.0388	0.985	0.985	0.737	0.828	0.701
20230614	2	Changsha	KF2	292	909.8	421.9	653.4	864.9			129.11	107.65	27.98	7.24	0.55	18.97	1652	21746.3	202.01	777.21	0.921	38.1655	0.932	0.932	0.737	0.846	0.664
20230614	2	Changsha	KF20	297	865.1	476.4	779.3				110.88	94.8	17.62	4.96	0.34	11.75	1152	16805.6	177.275	953.782	0.863	42.2128	0.932	0.932	0.728	0.809	0.655
20230614	1	Changsha	KF21	281	823.5	433.8	666.7				103.08	88.81	14.48	3.22	0.31	10.31	873	9067.94	102.105	626.239	0.869	31.2318	0.891	0.891	0.8	0.828	0.709
20230614	1	Changsha	KF22	160	840.2	453.3	663.2				105.68	90.02	12.66	0.94	0.15	8.97	479	3001.73	33.3452	237.104	0.835	10.4794	0.907	0.907	0.737	0.867	0.628
20230614	1	Changsha	KF23	296	769.2	434.3	656.1				101.69	85.8	14.05	3.96	0.42	9.39	1197	11286	131.538	803.274	0.864	42.1725	0.955	0.955	0.737	0.8	0.618
20230614	2	Changsha	KF26	215	969.3	453.4	645.2	853.6			126.25	105.15	24.76	2.87	0.28	18.96	606	6211.5	59.0728	250.868	0.861	15.1371	0.975	0.975	0.773	0.855	0.673
20230614	2	Changsha	KF27	291	953.4	444.3	656.6	874.5			114.53	99.95	19.69	4.86	0.33	13.19	813	11973.3	119.793	608.089	0.892	36.8461	1.002	1.002	0.828	0.828	0.7
20230614	2	Changsha	KF28	273	932.3	461.4	684	881.9			110	95.65	18.4	3.83	0.38	13.18	1278	12880.9	134.667	700.049	0.857	29.0592	0.982	0.982	0.737	0.855	0.673
20230614	1	Changsha	KF29	277	665.1	464.1					100.56	83.33	10.94	2.32	0.26	7.72	776	6924.31	83.095	632.935	0.882	30.0518	0.998	0.998	0.864	0.919	0.646
20230614	4	Changsha	KF3	289	1153.7	423.4	691.7	923.6	1123.8		148.58	122.87	47.07	11.22	0.34	32.19	855	28215	229.633	599.426	0.938	34.8555	0.923	0.923	0.855	0.864	0.655
20230614	1	Changsha	KF30	77	688.9	466.1					94.74	81.68	7.49	0.47	0.25	6.25	939	1765.32	21.6126	235.69	0.792	7.52	1.015	1.015	0.773	0.855	0.655
20230614	3	Changsha	KF4	299	1158.6	468.3	738.4	916.1	1133.8		153.9	130.82	49	14.72	0.31	31.68	644	30579.6	233.753	624.074	0.922	46.4646	0.864	0.864	0.791	0.9	0.718
20230614	3	Changsha	KF5	283	1065.4	466.1	752.9	925.1			142.61	122.3	37.86	8.36	0.42	26.37	977	19447	159.01	513.654	0.919	31.7027	0.83	0.83	0.773	0.928	0.601
20230614	2	Changsha	KF6	274	934.1	466.4	749.1				132.53	110.77	25.71	5.38	0.39	18.39	1122	15477.8	139.73	602.017	0.837	29.255	0.93	0.93	0.691	0.909	0.618
20230614	2	Changsha	KF7	288	803.5	452.4	678.6				112.22	94.27	17.66	4.22	0.3	12.3	768	10803.2	114.598	611.733	0.961	34.3089	0.949	0.949	0.855	0.909	0.601
20230614	3	Changsha	KF8	294	1161.2	443.7	698.6	957			143.41	121.7	38.96	10.41	0.43	26.66	1207	29220.6	240.104	750.016	0.906	39.0473	0.889	0.889	0.819	0.855	0.637
20230614	2	Changsha	KF9	262	829.2	452.3	703.3				125.56	106.88	23.97	4.05	0.26	18.15	952	14829.2	138.747	618.658	0.836	22.314	1.011	1.011	0.837	0.882	0.673
															0.11								0.985	0.985	0.7	0.909	0.646
															0.74								0.966	0.966	0.919	0.864	0.746
																							0.958	0.958	0.673	0.882	0.655
																							0.964	0.964	0.746	0.855	0.664
																							0.875	0.875	0.809	0.819	0.662
																							0.846	0.846	0.828	0.819	0.663
																							0.855	0.855	0.682	0.791	0.632
																							0.891	0.891	0.828	0.837	0.646
																							0.883	0.883	0.837	0.828	0.655
																							0.927	0.927	0.855	0.882	0.664
																							0.892	0.892	0.773	0.819	0.609
																							0.946	0.946	0.746	0.8	0.669
																							0.955	0.955	0.746	0.737	0.692
																							1.046	1.046	0.809	0.819	0.673
																							0.951	0.951	0.9	0.7	0.617
																							0.941	0.941	0.828	0.828	0.755
																							0.937	0.937	0.809	0.855	0.691
																							0.946	0.946	0.891	0.782	0.682
																							1.019	1.019	0.791	0.8	0.655
																							0.933	0.933	0.773	0.828	0.718
																							0.921	0.921	0.8	0.809	0.664
																							0.919	0.919	0.709	0.846	0.718
																							0.795	0.795	0.8	0.891	0.655
																							1.027	1.027	0.782	0.873	0.673
																							0.906	0.906	0.819	0.855	0.637
																							0.877	0.877	0.728	0.791	0.637
																							0.907	0.907	0.718	0.746	0.728
																							0.955	0.955	0.819	0.873	0.637
																							0.977	0.977	0.764	0.8	0.646
																							0.932	0.932	0.819	0.873	0.709
																							0.99	0.99	0.773	0.819	0.707
																							0.908	0.908	0.828	0.809	0.655
																							0.986	0.986	0.728	0.8	0.664
																							0.939	0.939	0.764	0.846	0.682
																							0.974	0.974	0.8	0.819	0.646
																							0.924	0.924	0.746	0.891	0.691
																							0.952	0.952	0.664	0.982	0.664
																							0.962	0.962	0.737	0.837	0.682
																							0.9	0.9	0.746	0.837	0.655
																							0.93	0.93	0.837	0.855	0.642
																							0.892	0.892	0.8	0.782	0.691
																							0.936	0.936	0.737	0.819	0.737
																							0.964	0.964	0.773	0.819	0.682
																							0.981	0.981	0.791	0.764	0.709
																							0.937	0.937	0.746	0.819	0.628
																							0.93	0.93	0.828	0.773	0.655
																							0.947	0.947	0.828	0.837	0.628
																							0.928	0.928	0.809	0.809	0.637
																							0.95	0.95	0.855	0.764	0.628
																							0.9	0.9	0.873	0.864	0.601
																							0.936	0.936	0.864	0.855	0.718
																							0.973	0.973	0.764	0.873	0.719
																							0.976	0.976	0.755	0.873	0.628
																							0.906	0.906	0.819	0.837	0.7
																							0.953	0.953	0.9	0.828	0.691
																							0.964	0.964	0.873	0.8	0.655
																							1.01	1.01	0.764	0.828	0.646
																							1	1	0.837	0.9	0.664
																							0.959	0.959	0.809	0.855	0.646
																							1.008	1.008	0.828	0.773	0.682
																							0.826	0.826	0.882	0.92	0.737
																							0.915	0.915	0.782	0.882	0.673
																							0.836	0.836	0.782	0.819	0.673
																							0.953	0.953	0.737	0.873	0.637
																							0.871	0.871	0.719	0.819	0.728
																							0.891	0.891	0.737	0.755	0.682
																							0.883	0.883	0.773	0.764	0.655
																							0.969	0.969	0.719	0.882	0.7
																							0.915	0.915	0.8	0.782	0.691
																							0.921	0.921	0.764	0.9	0.673
																							0.906	0.906	0.791	0.809	0.619
																							0.883	0.883	0.809	0.846	0.646
																							0.855	0.855	0.791	0.891	0.637
																							0.836	0.836	0.737	0.819	0.628
																							0.858	0.858	0.755	0.782	0.637
																							0.867	0.867	0.764	0.809	0.646
																							0.797	0.797	0.864	0.873	0.682
																							0.91	0.91	0.882	0.8	0.637
																							0.941	0.941	0.8	0.828	0.646
																							0.883	0.883	0.855	0.855	0.628
																							0.85	0.85	0.709	0.791	0.646
																							0.917	0.917	0.837	0.746	0.609
																							0.964	0.964	0.7	0.773	0.664
																							0.875	0.875	0.837	0.791	0.664
																							1.036	1.036	0.764	0.809	0.637
																							0.933	0.933	0.809	0.864	0.655
																							0.926	0.926	0.828	0.809	0.609
																							0.992	0.992	0.746	0.855	0.609
																							0.844	0.844	0.819	0.8	0.691
																							0.9	0.9	0.8	0.846	0.664
																							0.935	0.935	0.809	0.791	0.646
																							0.892	0.892	0.837	0.828	0.609
																							0.953	0.953	0.709	0.946	0.624
																							0.976	0.976	0.719	0.828	0.687
																							0.882	0.882	0.773	0.819	0.646
																							0.914	0.914	0.764	0.782	0.628
																							0.908	0.908	0.737	0.891	0.682
																							0.89	0.89	0.728	0.882	0.676
																							0.889	0.889	0.746	0.819	0.655
																							0.978	0.978	0.9	0.837	0.609
																							0.811	0.811	0.782	0.855	0.61
																							0.891	0.891	0.819	0.819	0.609
																							0.871	0.871	0.782	0.882	0.609
																							0.913	0.913	0.764	0.764	0.655
																							1.005	1.005	0.8	0.828	0.646
																							1.028	1.028	0.91	0.891	0.664
																							0.973	0.973	0.891	0.873	0.637
																							0.982	0.982	0.91	0.837	0.682
																							0.976	0.976	0.946	0.828	0.682
																							0.899	0.899	0.973	0.873	0.655
																							0.974	0.974	0.91	0.846	0.668
																							0.914	0.914	0.882	0.864	0.646
																							0.926	0.926	0.873	0.91	0.655
																							0.885	0.885	0.828	0.91	0.646
																							0.955	0.955	0.946	0.846	0.6
																							0.973	0.973	0.882	0.764	0.655
																							0.947	0.947	0.891	0.9	0.655
																							0.912	0.912	1.055	0.919	0.628
																							0.915	0.915	0.919	0.819	0.691
																							0.911	0.911	0.928	0.801	0.6
																							0.843	0.843	0.955	0.819	0.618
																							0.982	0.982	0.973	0.855	0.6
																							0.982	0.982	0.946	0.819	0.682
																							1.042	1.042	0.891	0.837	0.644
																							0.955	0.955	0.928	0.8	0.637
																							0.964	0.964	0.901	0.946	0.621
																							1.01	1.01	0.964	0.873	0.628
																							0.919	0.919	0.937	0.955	0.6
																							0.905	0.905	0.91	0.846	0.635
																							0.964	0.964	0.991	0.819	0.713
																							0.973	0.973	0.946	0.828	0.673
																							0.962	0.962	0.882	0.946	0.628
																							0.964	0.964	0.91	0.873	0.637
																							0.971	0.971	0.919	0.8	0.637
																							0.991	0.991	0.864	0.928	0.628
																							1.046	1.046	0.964	0.882	0.6
																							1.019	1.019	0.873	0.919	0.719
																							0.946	0.946	0.882	0.928	0.675
																							0.935	0.935	0.891	0.991	0.655
																							0.976	0.976	0.855	0.919	0.629
																							0.882	0.882	0.919	0.891	0.655
																							0.971	0.971	0.882	0.937	0.691
																							0.937	0.937	0.955	0.919	0.728
																							0.964	0.964	0.919	0.937	0.637
																							0.909	0.909	0.91	0.873	0.664
																							0.9	0.9	0.91	0.9	0.646
																							1.005	1.005	1	0.882	0.709
																							0.982	0.982	0.928	0.873	0.728
																							0.891	0.891	0.9	0.873	0.655
																							0.928	0.928	0.937	0.855	0.7
																							0.976	0.976	1.019	0.891	0.618
																							0.937	0.937	0.928	0.864	0.609
																							0.85	0.85	0.9	0.964	0.671
																							0.979	0.979	0.891	0.837	0.673
																							0.919	0.919	1	0.955	0.603
																							1.004	1.004	0.955	0.837	0.611
																							0.98	0.98	0.9	0.882	0.664
																							0.973	0.973	0.928	0.909	0.671
																							0.973	0.973	0.873	0.928	0.655
																							0.923	0.923	0.864	0.9	0.601
																							0.937	0.937	0.873	0.955	0.664
																							0.891	0.891	1.019	0.946	0.737
																							0.882	0.882	0.946	0.809	0.682
																							0.934	0.934	0.946	0.882	0.673
																							1.053	1.053	0.891	0.882	0.719
																							1	1	0.882	0.846	0.646
																							0.946	0.946	0.882	0.791	0.618
																							0.865	0.865	0.846	0.964	0.682
																							0.887	0.887	0.864	0.873	0.7
																							0.975	0.975	0.919	0.91	0.655
																							0.882	0.882	0.883	0.819	0.718
																							0.936	0.936	0.937	0.901	0.655
																							0.982	0.982	0.919	0.937	0.718
																							0.96	0.96	0.973	0.837	0.683
																							0.891	0.891	0.855	0.9	0.664
																							0.857	0.857	0.91	0.873	0.655
																							1.01	1.01	0.882	0.964	0.709
																							0.991	0.991	0.955	0.891	0.646
																							0.933	0.933	0.919	0.891	0.709
																							0.955	0.955	0.891	0.873	0.709
																							0.955	0.955	0.928	0.882	0.719
																							0.933	0.933	0.919	0.882	0.637
																							0.926	0.926	0.873	0.882	0.646
																							0.864	0.864	0.837	0.873	0.691
																							0.908	0.908	0.873	0.864	0.637
																							0.974	0.974	0.919	0.937	0.691
																							1.007	1.007	0.937	0.873	0.737
																							0.947	0.947	1	0.928	0.782
																							0.864	0.864	0.928	0.809	0.682
																							0.919	0.919	0.946	0.828	0.646
																							0.934	0.934	0.873	0.864	0.618
																							0.946	0.946	0.964	0.955	0.62
																							0.931	0.931	0.855	0.855	0.601
																							0.94	0.94	0.928	1.01	0.764
																							0.918	0.918	1.019	0.882	0.628
																							0.919	0.919	0.891	0.837	0.7
																							0.919	0.919	0.873	0.773	0.646
																							0.927	0.927	0.955	0.8	0.691
																							0.937	0.937	0.991	0.855	0.664
																							0.9	0.9	0.909	0.764	0.679
																							0.919	0.919	0.846	0.864	0.628
																							0.977	0.977	0.964	0.919	0.742
																							0.936	0.936	0.919	0.8	0.773
																							1.073	1.073	0.946	0.919	0.609
																							0.973	0.973	0.791	0.982	0.655
																							0.955	0.955	0.828	0.8	0.655
																							0.991	0.991	0.819	0.746	0.6
																							0.964	0.964	0.764	0.773	0.582
																							1.017	1.017	0.746	0.791	0.682
																							0.96	0.96	0.737	0.673	0.682
																							0.973	0.973	0.8	0.782	0.633
																							0.94	0.94	0.864	0.819	0.637
																							0.81	0.81	0.846	0.718	0.723
																							0.9	0.9	0.746	0.819	0.646
																							0.946	0.946	0.828	0.819	0.7
																							0.946	0.946	0.782	0.819	0.7
																							0.964	0.964	0.773	0.809	0.616
																							0.859	0.859	0.809	0.719	0.628
																							0.946	0.946	0.882	0.855	0.691
																							0.98	0.98	0.773	0.782	0.628
																							0.923	0.923	0.755	0.773	0.637
																							1	1	0.819	0.773	0.664
																							0.946	0.946	0.855	0.809	0.628
																							1.009	1.009	0.791	0.773	0.618
																							1.019	1.019	0.846	0.791	0.737
																							0.997	0.997	0.809	0.782	0.637
																							0.919	0.919	0.791	0.791	0.659
																							1.055	1.055	0.782	0.791	0.682
																							0.955	0.955	0.81	0.764	0.682
																							0.982	0.982	0.728	0.809	0.7
																							0.864	0.864	0.728	0.773	0.684
																							0.964	0.964	0.746	0.773	0.633
																							0.937	0.937	0.764	0.764	0.624
																							0.914	0.914	0.764	0.737	0.673
																							0.818	0.818	0.819	0.7	0.712
																							0.952	0.952	0.764	0.764	0.616
																							0.963	0.963	0.755	0.764	0.6
																							0.955	0.955	0.709	0.791	0.63
																							0.946	0.946	0.755	0.773	0.637
																							0.887	0.887	0.755	0.837	0.628
																							0.946	0.946	0.791	0.773	0.633
																							1.001	1.001	0.882	0.791	0.682
																							1	1	0.873	0.8	0.628
																							1.037	1.037	0.746	0.728	0.646
																							0.959	0.959	0.746	0.837	0.655
																							0.91	0.91	0.837	0.791	0.719
																							0.937	0.937	0.837	0.782	0.619
																							0.973	0.973	0.8	0.782	0.6
																							0.928	0.928	0.755	0.773	0.664
																							0.918	0.918	0.737	0.782	0.728
																							0.822	0.822	0.773	0.746	0.709
																							0.91	0.91	0.782	0.819	0.7
																							0.95	0.95	0.782	0.773	0.661
																							0.891	0.891	0.728	0.791	0.697
																							0.928	0.928	0.819	0.828	0.715
																							0.972	0.972	0.773	0.809	0.637
																							0.913	0.913	0.809	0.782	0.646
																							0.928	0.928	0.746	0.782	0.609
																							0.9	0.9	0.837	0.764	0.637
																							0.882	0.882	0.791	0.8	0.628
																							1.006	1.006	0.755	0.837	0.609
																							0.91	0.91	0.764	0.782	0.618
																							0.957	0.957	0.809	0.819	0.643
																							0.909	0.909	0.819	0.719	0.646
																							0.863	0.863	0.819	0.728	0.718
																							0.9	0.9	0.782	0.737	0.682
																							0.928	0.928	0.773	0.755	0.691
																							0.901	0.901	0.819	0.728	0.755
																							0.9	0.9	0.782	0.746	0.628
																							0.819	0.819	0.746	0.828	0.655
																							0.791	0.791	0.791	0.791	0.664
																							0.882	0.882	0.737	0.746	0.637
																							0.914	0.914	0.837	0.782	0.673
																							0.964	0.964	0.773	0.828	0.646
																							0.972	0.972	0.846	0.773	0.671
																							0.931	0.931	0.873	0.764	0.646
																							0.916	0.916	0.846	0.819	0.646
																							0.891	0.891	0.782	0.719	0.646
																							0.982	0.982	0.837	0.746	0.637
																							0.919	0.919	0.809	0.8	0.614
																							0.933	0.933	0.837	0.791	0.637
																							0.977	0.977	0.809	0.764	0.6
																							0.953	0.953	0.819	0.755	0.618
																							1.064	1.064	0.764	0.773	0.719
																							0.888	0.888	0.81	0.773	0.673
																							0.891	0.891	0.837	0.791	0.718
																							0.859	0.859	0.809	0.691	0.586
																							0.907	0.907	0.782	0.837	0.618
																							0.898	0.898	0.8	0.773	0.607
																							0.882	0.882	0.828	0.791	0.6
																							0.828	0.828	0.891	0.782	0.691
																							0.906	0.906	0.782	0.773	0.673
																							0.98	0.98	0.746	0.791	0.673
																							0.834	0.834	0.864	0.709	0.679
																							0.809	0.809	0.809	0.755	0.664
																							0.919	0.919	0.837	0.764	0.655
																							0.791	0.791	0.764	0.791	0.646
																							0.891	0.891	0.828	0.8	0.609
																							0.909	0.909	0.8	0.91	0.644
																							0.9	0.9	0.828	0.709	0.637
																							0.919	0.919	0.809	0.8	0.637
																							0.9	0.9	0.809	0.809	0.633
																							0.935	0.935	0.746	0.746	0.664
																							0.863	0.863	0.764	0.782	0.692
																							0.905	0.905	0.673	0.737	0.709
																							0.911	0.911	0.782	0.682	0.691
																							0.946	0.946	0.891	0.755	0.637
																							0.949	0.949	0.837	0.855	0.664
																							0.888	0.888	0.809	0.773	0.655
																							0.991	0.991	0.746	0.764	0.673
																							0.964	0.964	0.837	0.782	0.664
																							0.938	0.938	0.819	0.764	0.691
																							0.873	0.873	0.828	0.737	0.709
																							0.937	0.937	0.919	0.8	0.673
																							0.864	0.864	0.855	0.746	0.628
																							0.919	0.919	0.791	0.709	0.8
																							0.954	0.954	0.819	0.819	0.708
																							0.79	0.79	0.773	0.773	0.636
																							0.973	0.973	0.746	0.928	0.755
																							1.019	1.019	0.828	0.855	0.722
																							0.865	0.865	0.791	0.764	0.708
																							0.863	0.863	0.837	0.755	0.699
																							0.937	0.937	0.755	0.773	0.742
																							0.957	0.957	0.773	0.8	0.696
																							0.834	0.834	0.782	0.755	0.746
																							0.881	0.881	0.882	0.746	0.754
																							0.888	0.888	0.764	0.809	0.773
																							0.855	0.855	0.819	0.8	0.764
																							0.926	0.926	0.873	0.791	0.7
																							0.846	0.846	0.793	0.755	0.755
																							0.937	0.937	0.819	0.791	0.716
																							0.944	0.944	0.919	0.773	0.8
																							0.957	0.957	0.819	0.764	0.716
																							0.846	0.846	0.846	0.828	0.737
																							0.946	0.946	0.828	0.809	0.746
																							0.969	0.969	0.828	0.764	0.724
																							0.864	0.864	0.873	0.764	0.745
																							0.944	0.944	0.782	0.737	0.794
																							0.919	0.919	0.873	0.764	0.709
																							0.855	0.855	0.819	0.755	0.751
																							0.791	0.791	0.828	0.819	0.718
																							0.8	0.8	0.855	0.782	0.716
																							0.882	0.882	0.782	0.728	0.737
																							0.814	0.814	0.8	0.8	0.7
																							0.919	0.919	0.855	0.773	0.747
																							0.855	0.855	0.773	0.773	0.773
																							0.869	0.869	0.882	0.755	0.773
																							0.958	0.958	0.828	0.809	0.764
																							0.979	0.979	0.837	0.746	0.755
																							0.913	0.913	0.9	0.837	0.712
																							0.91	0.91	0.809	0.764	0.706
																							0.91	0.91	0.828	0.728	0.697
																							0.926	0.926	0.8	0.755	0.77
																							0.955	0.955	0.809	0.791	0.775
																							0.984	0.984	0.764	0.773	0.691
																							0.882	0.882	0.8	0.773	0.718
																							0.889	0.889	0.782	0.755	0.673
																							0.996	0.996	0.809	0.819	0.656
																							1.019	1.019	0.828	0.755	0.726
																							0.951	0.951	0.855	0.809	0.755
																							0.973	0.973	0.764	0.828	0.655
																							1	1	0.819	0.819	0.746
																							0.979	0.979	0.755	0.846	0.819
																							1.037	1.037	0.737	0.919	0.809
																							1.064	1.064	0.755	0.791	0.716
																							0.989	0.989	0.8	0.819	0.812
																							0.972	0.972	0.737	0.746	0.744
																							1.049	1.049	0.846	0.764	0.755
																							1.037	1.037	0.828	0.782	0.633
																							0.873	0.873	0.746	0.846	0.656
																							0.898	0.898	0.864	0.764	0.719
																							0.982	0.982	0.837	0.791	0.691
																							0.982	0.982	0.828	0.8	0.709
																							0.973	0.973	0.864	0.8	0.746
																							0.991	0.991	0.801	0.873	0.764
																							0.982	0.982	0.873	0.691	0.76
																							0.987	0.987	0.891	0.809	0.724
																							0.932	0.932	0.837	0.746	0.728
																							0.997	0.997	0.791	0.755	0.718
																							0.919	0.919	0.819	0.773	0.752
																							0.919	0.919	0.873	0.7	0.709
																							1.002	1.002	0.882	0.782	0.673
																							0.9	0.9	0.982	0.809	0.764
																							0.958	0.958	0.864	0.782	0.706
																							0.928	0.928	0.937	0.819	0.745
																							0.986	0.986	0.891	0.846	0.74
																							0.866	0.866	0.828	0.737	0.682
																							0.887	0.887	0.9	0.855	0.746
																							0.864	0.864	0.819	0.855	0.655
																							0.937	0.937	0.728	0.782	0.685
																							0.809	0.809	0.864	0.791	0.7
																							0.9	0.9	0.837	0.81	0.646
																							0.819	0.819	0.909	0.728	0.674
																							1.046	1.046	0.846	0.846	0.682
																							0.85	0.85	0.819	0.809	0.709
																							1.037	1.037	0.828	0.791	0.732
																							0.988	0.988	0.873	0.873	0.728
																							0.985	0.985	0.855	0.81	0.764
																							1.04	1.04	0.928	0.773	0.702
																							0.935	0.935	0.864	0.846	0.682
																							0.977	0.977	0.882	0.728	0.668
																							0.964	0.964	0.837	0.846	0.708
																							0.973	0.973	0.773	0.682	0.709
																							1.067	1.067	0.846	0.709	0.707
																							0.984	0.984	0.855	0.791	0.775
																							0.891	0.891	0.8	0.746	0.682
																							0.919	0.919	0.828	0.773	0.728
																							0.993	0.993	0.9	0.828	0.722
																							0.891	0.891	0.819	0.809	0.764
																							0.959	0.959	0.746	0.846	0.682
																							0.984	0.984	0.901	0.837	0.748
																							1.013	1.013	0.855	0.864	0.719
																							0.846	0.846	0.964	0.782	0.664
																							0.91	0.91	0.873	0.782	0.628
																							1.009	1.009	0.9	0.773	0.658
																							0.937	0.937	0.855	0.855	0.764
																							0.92	0.92	0.882	0.755	0.7
																							0.894	0.894	0.882	0.773	0.721
																							0.982	0.982	0.846	0.846	0.684
																							0.974	0.974	0.873	0.837	0.673
																							0.908	0.908	0.928	0.828	0.587
																							0.978	0.978	0.864	0.791	0.68
																							1.01	1.01	0.846	0.809	0.662
																							0.967	0.967	0.837	0.773	0.737
																							0.863	0.863	0.846	0.8	0.691
																							0.887	0.887	0.919	0.764	0.778
																							1.073	1.073	0.919	0.746	0.719
																							0.928	0.928	0.982	0.728	0.646
																							0.955	0.955	0.919	0.809	0.728
																							1.028	1.028	0.91	0.709	0.782
																							0.973	0.973	0.946	0.782	0.682
																							0.855	0.855	0.882	0.728	0.702
																							0.873	0.873	0.873	0.773	0.673
																							1.1	1.1	0.864	0.755	0.7
																							0.973	0.973	0.873	0.828	0.682
																							0.909	0.909	0.864	0.828	0.682
																							1	1	0.91	0.791	0.628
																							0.972	0.972	0.891	0.809	0.669
																							0.954	0.954	0.9	0.819	0.647
																							0.864	0.864	0.882	0.828	0.737
																							0.953	0.953	0.864	0.8	0.683
																							1.005	1.005	0.882	0.837	0.691
																							0.946	0.946	0.864	0.764	0.709
																							0.929	0.929	0.837	0.846	0.709
																							1.055	1.055	0.809	0.828	0.693
																							0.946	0.946	0.882	0.773	0.664
																							0.928	0.928	0.919	0.837	0.663
																							0.91	0.91	0.882	0.782	0.6
																							0.953	0.953	0.882	0.773	0.648
																							1.028	1.028	0.882	0.773	0.646
																							0.967	0.967	0.937	0.828	0.651
																							0.946	0.946	0.837	0.755	0.625
																							1.024	1.024	0.846	0.8	0.628
																							0.997	0.997	0.837	0.764	0.664
																							1.01	1.01	0.891	0.809	0.727
																							1.037	1.037	0.882	0.837	0.618
																							1.028	1.028	0.891	0.764	0.628
																							0.837	0.837	0.891	0.773	0.61
																							0.88	0.88	1.028	0.809	0.611
																							0.935	0.935	0.882	0.864	0.718
																							0.975	0.975	0.782	0.855	0.628
																							0.955	0.955	0.819	0.782	0.664
																							1.004	1.004	0.891	0.846	0.673
																							0.989	0.989	1.009	0.828	0.637
																							0.809	0.809	0.946	0.791	0.682
																							0.837	0.837	0.882	0.746	0.6
																							0.791	0.791	0.819	0.809	0.609
																							0.782	0.782	0.873	0.855	0.624
																							0.837	0.837	0.864	0.8	0.673
																							0.693	0.693	0.855	0.864	0.605
																							0.721	0.721	0.864	0.828	0.613
																							0.855	0.855	0.955	0.764	0.609
																							0.72	0.72	0.864	0.809	0.628
																							0.8	0.8	0.973	0.846	0.691
																							0.755	0.755	0.909	0.718	0.64
																							0.755	0.755	0.846	0.819	0.685
																							0.803	0.803	0.791	0.737	0.611
																							0.8	0.8	0.837	0.764	0.662
																							0.788	0.788	0.91	0.782	0.664
																							0.714	0.714	0.9	0.782	0.704
																							0.769	0.769	0.919	0.764	0.636
																							0.873	0.873	0.928	0.719	0.605
																							0.799	0.799	0.891	0.828	0.628
																							0.758	0.758	0.882	0.755	0.647
																							0.851	0.851	0.891	0.819	0.633
																							0.864	0.864	0.9	0.791	0.646
																							0.766	0.766	0.837	0.864	0.609
																							0.817	0.817	0.809	0.828	0.646
																							0.773	0.773	0.855	0.873	0.602
																							0.773	0.773	0.909	0.819	0.628
																							0.761	0.761	0.982	0.882	0.619
																							0.819	0.819	0.9	0.9	0.646
																							0.75	0.75	0.9	0.891	0.609
																							0.76	0.76	0.946	0.91	0.61
																							0.755	0.755	0.937	0.882	0.637
																							0.728	0.728	0.864	0.955	0.691
																							0.8	0.8	0.855	0.873	0.664
																							0.855	0.855	0.928	0.964	0.664
																							0.762	0.762	0.882	0.937	0.618
																							0.819	0.819	0.791	0.919	0.655
																							0.786	0.786	0.928	0.9	0.707
																							0.728	0.728	0.955	0.909	0.642
																							0.764	0.764	0.837	0.864	0.705
																							0.8	0.8	0.937	0.909	0.677
																							0.891	0.891	0.828	0.882	0.699
																							0.846	0.846	0.955	0.928	0.637
																							0.838	0.838	0.919	0.91	0.662
																							0.837	0.837	0.919	0.909	0.664
																							0.809	0.809	0.909	0.9	0.673
																							0.801	0.801	0.946	0.919	0.646
																							0.798	0.798	0.9	0.937	0.746
																							0.809	0.809	0.937	0.891	0.646
																							0.783	0.783	0.928	0.891	0.655
																							0.8	0.8	1.019	0.928	0.664
																							0.767	0.767	0.837	0.9	0.628
																							0.809	0.809	0.855	0.891	0.609
																							0.9	0.9	0.891	0.882	0.655
																							0.885	0.885	0.882	0.937	0.728
																							0.794	0.794	0.919	0.955	0.619
																							0.805	0.805	0.9	0.891	0.691
																							0.837	0.837	0.883	0.955	0.646
																							0.819	0.819	0.919	0.937	0.719
																							0.846	0.846	0.837	0.9	0.691
																							0.798	0.798	0.864	0.928	0.682
																							0.746	0.746	0.982	0.9	0.628
																							0.8	0.8	0.891	0.9	0.682
																							0.723	0.723	0.882	0.855	0.753
																							0.791	0.791	0.846	0.901	0.655
																							0.784	0.784	0.873	0.893	0.646
																							0.728	0.728	0.891	0.9	0.628
																							0.746	0.746	0.809	0.91	0.637
																							0.757	0.757	0.846	0.909	0.637
																							0.782	0.782	0.928	0.891	0.609
																							0.791	0.791	0.846	0.864	0.651
																							0.75	0.75	0.809	0.9	0.646
																							0.737	0.737	0.855	0.928	0.619
																							0.865	0.865	0.764	1	0.628
																							0.801	0.801	0.846	0.882	0.6
																							0.855	0.855	0.846	0.855	0.618
																							0.837	0.837	0.819	0.919	0.61
																							0.846	0.846	0.855	0.946	0.637
																							0.837	0.837	0.782	0.964	0.591
																							0.846	0.846	0.855	0.964	0.691
																							0.856	0.856	0.891	0.937	0.691
																							0.837	0.837	0.873	0.891	0.618
																							0.748	0.748	0.737	0.919	0.591
																							0.728	0.728	0.8	0.837	0.6
																							0.828	0.828	0.819	0.955	0.609
																							0.824	0.824	0.828	0.91	0.7
																							0.728	0.728	0.782	0.91	0.6
																							0.787	0.787	0.9	0.873	0.646
																							0.75	0.75	0.891	0.882	0.628
																							0.809	0.809	0.864	0.864	0.618
																							0.882	0.882	0.955	0.928	0.682
																							0.802	0.802	0.891	0.928	0.624
																							0.84	0.84	0.946	0.9	0.637
																							0.817	0.817	0.846	0.9	0.694
																							0.891	0.891	0.964	0.919	0.63
																							0.791	0.791	0.946	0.855	0.682
																							0.735	0.735	0.873	0.882	0.737
																							0.819	0.819	0.937	0.846	0.673
																							0.753	0.753	0.919	0.891	0.591
																							0.846	0.846	0.955	0.919	0.632
																							0.742	0.742	0.837	0.891	0.655
																							0.882	0.882	0.919	0.809	0.646
																							0.819	0.819	0.846	0.855	0.709
																							0.769	0.769	0.846	0.9	0.728
																							0.849	0.849	0.873	0.873	0.664
																							0.75	0.75	0.946	0.928	0.7
																							0.764	0.764	0.855	0.928	0.746
																							0.815	0.815	0.819	0.955	0.655
																							0.786	0.786	0.882	0.955	0.664
																							0.864	0.864	0.837	0.891	0.646
																							0.833	0.833	0.9	0.837	0.618
																							0.735	0.735	0.819	0.909	0.646
																							0.798	0.798	0.8	0.955	0.655
																							0.819	0.819	0.819	0.919	0.673
																							0.791	0.791	0.928	0.964	0.682
																							0.812	0.812	0.882	0.937	0.664
																							0.773	0.773	0.791	0.937	0.719
																							0.764	0.764	0.773	0.973	0.7
																							0.773	0.773	0.846	0.9	0.709
																							0.782	0.782	0.846	0.909	0.673
																							0.737	0.737	0.846	0.882	0.691
																							0.665	0.665	0.891	0.91	0.637
																							0.655	0.655	0.828	0.937	0.628
																							0.709	0.709	0.973	0.9	0.618
																							0.728	0.728	0.855	0.882	0.655
																							0.709	0.709	0.846	1.009	0.682
																							0.709	0.709	0.919	0.909	0.664
																							0.691	0.691	0.891	0.864	0.618
																							0.737	0.737	0.837	0.955	0.646
																							0.782	0.782	0.837	0.855	0.655
																							0.774	0.774	0.846	0.837	0.61
																							0.719	0.719	0.855	0.773	0.671
																							0.737	0.737	0.828	0.882	0.628
																							0.791	0.791	0.891	0.855	0.637
																							0.809	0.809	0.973	0.837	0.696
																							0.746	0.746	0.774	0.882	0.591
																							0.764	0.764	0.846	0.873	0.689
																							0.691	0.691	0.9	0.9	0.691
																							0.7	0.7	0.791	0.864	0.655
																							0.746	0.746	0.837	0.9	0.637
																							0.719	0.719	0.855	0.782	0.665
																							0.755	0.755	0.828	0.891	0.614
																							0.746	0.746	0.837	0.9	0.682
																							0.655	0.655	0.864	0.919	0.637
																							0.691	0.691	0.855	0.791	0.6
																							0.746	0.746	0.882	0.873	0.637
																							0.728	0.728	0.828	0.837	0.673
																							0.735	0.735	0.864	0.882	0.609
																							0.737	0.737	0.855	0.873	0.609
																							0.709	0.709	0.855	0.828	0.655
																							0.702	0.702	0.782	0.891	0.664
																							0.798	0.798	0.755	0.837	0.691
																							0.764	0.764	0.882	0.864	0.719
																							0.751	0.751	0.828	0.855	0.664
																							0.728	0.728	0.819	0.855	0.628
																							0.846	0.846	0.773	0.846	0.7
																							0.755	0.755	0.809	0.901	0.618
																							0.7	0.7	0.864	0.964	0.637
																							0.737	0.737	0.937	0.782	0.655
																							0.685	0.685	0.891	0.946	0.673
																							0.7	0.7	0.882	0.919	0.655
																							0.716	0.716	0.91	0.791	0.628
																							0.764	0.764	0.91	0.919	0.691
																							0.728	0.728	0.909	0.873	0.655
																							0.71	0.71	0.937	0.8	0.628
																							0.699	0.699	0.873	0.882	0.664
																							0.682	0.682	0.891	0.855	0.646
																							0.728	0.728	0.891	0.782	0.609
																							0.746	0.746	0.855	0.828	0.646
																							0.7	0.7	0.819	0.846	0.6
																							0.702	0.702	0.855	0.837	0.618
																							0.737	0.737	0.828	0.9	0.7
																							0.719	0.719	0.9	0.919	0.571
																							0.701	0.701	0.919	0.873	0.618
																							0.718	0.718	0.846	0.855	0.72
																							0.764	0.764	0.828	0.9	0.6
																							0.8	0.8	0.837	0.982	0.628
																							0.728	0.728	0.891	0.919	0.603
																							0.737	0.737	0.791	0.891	0.609
																							0.746	0.746	0.891	0.9	0.609
																							0.737	0.737	0.873	0.874	0.701
																							0.746	0.746	0.919	0.828	0.637
																							0.719	0.719	0.864	0.937	0.666
																							0.746	0.746	0.855	0.94	0.676
																							0.719	0.719	0.855	0.937	0.628
																							0.673	0.673	0.819	0.9	0.664
																							0.746	0.746	0.946	0.991	0.691
																							0.769	0.769	0.791	0.919	0.637
																							0.746	0.746	0.9	0.891	0.691
																							0.782	0.782	0.882	0.919	0.609
																							0.673	0.673	0.9	0.837	0.649
																							0.691	0.691	0.9	0.882	0.691
																							0.713	0.713	0.882	0.864	0.618
																							0.7	0.7	0.891	0.791	0.598
																							0.709	0.709	0.873	0.828	0.636
																							0.712	0.712	0.828	0.819	0.591
																							0.668	0.668	0.846	0.837	0.637
																							0.664	0.664	0.791	0.864	0.664
																							0.773	0.773	0.864	0.9	0.618
																							0.764	0.764	0.919	0.964	0.6
																							0.791	0.791	0.919	0.837	0.637
																							0.708	0.708	0.846	0.819	0.61
																							0.728	0.728	0.919	0.782	0.699
																							0.755	0.755	0.882	0.873	0.641
																							0.728	0.728	0.928	0.928	0.673
																							0.746	0.746	0.864	0.828	0.618
																							0.755	0.755	0.8	0.846	0.655
																							0.737	0.737	0.855	0.864	0.609
																							0.719	0.719	0.873	0.882	0.659
																							0.7	0.7	0.928	0.864	0.666
																							0.738	0.738	0.919	0.855	0.647
																							0.737	0.737	0.91	0.901	0.684
																							0.719	0.719	0.882	0.973	0.664
																							0.675	0.675	0.964	0.991	0.6
																							0.719	0.719	0.873	0.91	0.655
																							0.748	0.748	0.864	0.891	0.673
																							0.764	0.764	0.882	0.946	0.7
																							0.737	0.737	0.9	0.837	0.664
																							0.755	0.755	0.9	0.837	0.646
																							0.728	0.728	0.955	0.791	0.628
																							0.764	0.764	0.882	0.837	0.664
																							0.782	0.782	0.819	0.828	0.618
																							0.764	0.764	0.91	0.828	0.618
																							0.761	0.761	0.891	0.9	0.664
																							0.718	0.718	0.819	0.864	0.655
																							0.782	0.782	0.828	0.919	0.637
																							0.773	0.773	0.855	0.773	0.719
																							0.746	0.746	0.937	0.8	0.682
																							0.791	0.791	0.855	0.846	0.673
																							0.728	0.728	0.855	0.855	0.718
																							0.7	0.7	0.864	0.837	0.673
																							0.782	0.782	0.864	0.809	0.628
																							0.791	0.791	0.882	0.919	0.637
																							0.719	0.719	0.919	0.873	0.628
																							0.667	0.667	0.846	0.928	0.689
																							0.709	0.709	0.9	0.964	0.618
																							0.773	0.773	0.9	0.7	0.643
																							0.709	0.709	0.9	0.691	0.637
																							0.755	0.755	0.837	0.773	0.651
																							0.746	0.746	0.882	0.746	0.682
																							0.855	0.855	0.9	0.691	0.646
																							0.791	0.791	0.946	0.755	0.691
																							0.755	0.755	0.855	0.8	0.682
																							0.728	0.728	0.991	0.773	0.655
																							0.709	0.709	1.019	0.791	0.628
																							0.746	0.746	0.864	0.782	0.646
																							0.691	0.691	0.846	0.737	0.664
																							0.737	0.737	0.846	0.709	0.617
																							0.709	0.709	0.873	0.755	0.609
																							0.709	0.709	0.919	0.791	0.646
																							0.746	0.746	0.855	0.691	0.704
																							0.709	0.709	0.764	0.728	0.7
																							0.955	0.955	0.864	0.737	0.737
																							0.951	0.951	0.828	0.746	0.613
																							0.877	0.877	0.919	0.773	0.655
																							0.955	0.955	0.973	0.8	0.664
																							0.946	0.946	0.919	0.764	0.691
																							0.846	0.846	0.919	0.746	0.656
																							0.776	0.776	0.846	0.682	0.646
																							0.827	0.827	0.819	0.8	0.637
																							0.746	0.746	0.891	0.746	0.728
																							0.955	0.955	0.855	0.682	0.709
																							0.828	0.828	0.846	0.709	0.628
																							0.937	0.937	0.782	0.764	0.61
																							0.877	0.877	0.964	0.7	0.66
																							0.95	0.95	0.828	0.755	0.646
																							0.843	0.843	0.782	0.709	0.637
																							0.882	0.882	0.746	0.664	0.673
																							0.799	0.799	0.782	0.673	0.628
																							0.937	0.937	0.7	0.673	0.618
																							0.891	0.891	0.791	0.764	0.628
																							0.933	0.933	0.791	0.773	0.655
																							0.865	0.865	0.8	0.764	0.664
																							0.905	0.905	0.91	0.773	0.626
																							0.881	0.881	0.782	0.8	0.603
																							0.878	0.878	0.837	0.791	0.662
																							0.899	0.899	0.8	0.7	0.684
																							0.912	0.912	0.819	0.691	0.673
																							0.887	0.887	0.882	0.737	0.664
																							0.791	0.791	0.864	0.819	0.664
																							0.919	0.919	0.837	0.737	0.666
																							0.894	0.894	0.764	0.8	0.631
																							0.837	0.837	0.837	0.755	0.703
																							0.894	0.894	0.882	0.791	0.828
																							0.885	0.885	0.855	0.837	0.863
																							0.801	0.801	0.873	0.828	0.922
																							0.855	0.855	0.882	0.764	0.991
																							0.933	0.933	0.764	0.755	0.862
																							0.893	0.893	0.855	0.7	0.847
																							0.804	0.804	0.8	0.719	0.928
																							0.877	0.877	0.837	0.664	0.882
																							0.955	0.955	0.973	0.664	0.955
																							0.937	0.937	0.855	0.782	0.956
																							0.864	0.864	0.828	0.791	0.946
																							0.776	0.776	0.9	0.773	0.91
																							0.882	0.882	0.8	0.764	0.909
																							0.964	0.964	0.864	0.7	0.9
																							0.837	0.837	0.773	0.673	0.864
																							0.883	0.883	0.782	0.809	0.878
																							0.875	0.875	0.728	0.709	0.873
																							0.905	0.905	0.837	0.764	0.862
																							0.798	0.798	0.791	0.755	0.909
																							0.934	0.934	0.937	0.764	0.873
																							0.738	0.738	0.864	0.7	0.864
																							0.854	0.854	0.719	0.782	0.928
																							0.764	0.764	0.828	0.8	0.808
																							0.812	0.812	0.8	0.791	0.819
																							0.885	0.885	0.791	0.773	0.862
																							0.785	0.785	0.809	0.737	0.891
																							0.964	0.964	0.819	0.791	0.875
																							0.891	0.891	0.864	0.782	0.877
																							0.88	0.88	0.891	0.7	0.855
																							0.973	0.973	0.837	0.719	0.956
																							0.928	0.928	0.809	0.719	0.928
																							0.877	0.877	0.937	0.691	0.893
																							0.957	0.957	0.828	0.791	0.874
																							0.91	0.91	0.791	0.773	0.849
																							0.865	0.865	0.819	0.755	0.973
																							0.858	0.858	0.755	0.791	0.938
																							0.874	0.874	0.819	0.809	0.982
																							0.875	0.875	0.773	0.791	0.919
																							0.814	0.814	0.819	0.773	0.946
																							0.855	0.855	0.782	0.7	0.928
																							0.875	0.875	0.973	0.718	0.964
																							0.769	0.769	0.782	0.755	0.915
																							0.824	0.824	0.828	0.782	0.955
																							0.842	0.842	0.809	0.755	0.852
																							0.835	0.835	0.837	0.728	0.904
																							0.773	0.773	0.755	0.673	0.828
																							0.964	0.964	0.828	0.782	0.837
																							0.901	0.901	0.973	0.709	0.898
																							0.86	0.86	0.928	0.746	0.894
																							0.87	0.87	0.828	0.755	0.864
																							0.891	0.891	0.828	0.737	0.928
																							1.017	1.017	0.764	0.773	0.828
																							0.937	0.937	0.764	0.782	0.937
																							0.976	0.976	0.809	0.71	0.946
																							0.837	0.837	0.819	0.755	0.854
																							0.855	0.855	0.737	0.809	0.882
																							0.859	0.859	0.709	0.764	0.919
																							0.917	0.917	0.755	0.819	0.882
																							0.897	0.897	0.882	0.791	0.882
																							0.975	0.975	0.973	0.746	0.937
																							0.819	0.819	0.9	0.819	0.909
																							0.913	0.913	0.864	0.782	0.882
																							0.826	0.826	0.891	0.837	0.892
																							0.955	0.955	0.846	0.719	0.937
																							0.818	0.818	0.891	0.837	0.874
																							0.852	0.852	0.891	0.819	0.92
																							0.882	0.882	0.964	0.809	0.973
																							0.801	0.801	0.846	0.755	0.928
																							0.884	0.884	0.819	0.719	0.946
																							0.82	0.82	0.809	0.828	0.909
																							0.873	0.873	0.882	0.746	0.891
																							0.9	0.9	0.873	0.791	0.841
																							0.982	0.982	0.973	0.864	0.9
																							0.982	0.982	0.846	0.819	0.891
																							0.844	0.844	0.864	0.791	0.946
																							0.882	0.882	0.864	0.755	0.855
																							0.86	0.86	0.891	0.719	0.938
																							0.921	0.921	0.791	0.7	0.879
																							0.966	0.966	0.837	0.791	0.866
																							0.955	0.955	0.7	0.746	0.828
																							0.954	0.954	0.755	0.737	0.93
																							0.919	0.919	0.682	0.755	0.882
																							0.904	0.904	0.773	0.709	0.946
																							0.828	0.828	0.764	0.8	0.928
																							0.946	0.946	0.819	0.828	0.86
																							0.838	0.838	0.709	0.782	0.889
																							0.965	0.965	0.7	0.764	0.958
																							0.9	0.9	0.673	0.819	0.863
																							0.868	0.868	0.637	0.809	0.82
																							0.928	0.928	0.646	0.809	0.866
																							0.901	0.901	0.755	0.791	0.891
																							0.909	0.909	0.709	0.855	0.899
																							0.867	0.867	0.791	0.846	0.846
																							1.028	1.028	0.655	0.828	0.92
																							0.868	0.868	0.809	0.737	0.891
																							1.017	1.017	0.709	0.8	0.897
																							0.91	0.91	0.819	0.809	0.819
																							0.858	0.858	0.746	0.828	0.882
																							0.905	0.905	0.673	0.755	0.946
																							0.791	0.791	0.691	0.709	0.955
																							0.81	0.81	0.809	0.782	0.93
																							0.964	0.964	0.7	0.755	0.869
																							0.964	0.964	0.728	0.755	0.895
																							0.919	0.919	0.646	0.773	0.964
																							0.946	0.946	0.755	0.764	0.864
																							0.955	0.955	0.728	0.828	0.882
																							0.873	0.873	0.682	0.809	0.882
																							0.838	0.838	0.855	0.809	0.882
																							0.973	0.973	0.628	0.773	0.837
																							0.937	0.937	0.646	0.8	0.909
																							0.879	0.879	0.755	0.855	0.873
																							0.964	0.964	0.755	0.873	0.955
																							0.9	0.9	0.746	0.855	0.919
																							0.913	0.913	0.755	0.882	0.927
																							0.92	0.92	0.755	0.782	0.897
																							0.964	0.964	0.691	0.837	0.92
																							0.991	0.991	0.782	0.782	0.919
																							0.921	0.921	0.746	0.8	0.9
																							0.946	0.946	0.664	0.773	0.855
																							0.919	0.919	0.709	0.828	0.964
																							0.863	0.863	0.691	0.864	0.83
																							0.826	0.826	0.746	0.819	0.856
																							0.897	0.897	0.737	0.891	0.846
																							0.87	0.87	0.682	0.809	0.894
																							0.806	0.806	0.746	0.764	0.845
																							0.844	0.844	0.782	0.837	0.746
																							0.892	0.892	0.782	0.791	0.691
																							0.9	0.9	0.782	0.782	0.646
																							0.937	0.937	0.7	0.855	0.609
																							1.014	1.014	0.746	0.782	0.691
																							0.955	0.955	0.709	0.846	0.673
																							0.919	0.919	0.773	0.791	0.737
																							0.907	0.907	0.728	0.837	0.712
																							0.854	0.854	0.718	0.809	0.655
																							0.91	0.91	0.7	0.837	0.637
																							0.826	0.826	0.682	0.764	0.645
																							0.955	0.955	0.828	0.773	0.682
																							0.875	0.875	0.755	0.72	0.664
																							0.964	0.964	0.837	0.8	0.682
																							0.791	0.791	0.782	0.809	0.646
																							0.829	0.829	0.755	0.809	0.719
																							0.982	0.982	0.7	0.764	0.755
																							0.974	0.974	0.682	0.8	0.691
																							0.842	0.842	0.709	0.764	0.646
																							0.919	0.919	0.791	0.755	0.682
																							0.928	0.928	0.709	0.755	0.646
																							0.891	0.891	0.737	0.809	0.646
																							0.964	0.964	0.7	0.701	0.6
																							0.819	0.819	0.746	0.691	0.628
																							0.833	0.833	0.746	0.791	0.6
																							0.916	0.916	0.782	0.782	0.646
																							0.876	0.876	0.809	0.8	0.773
																							0.893	0.893	0.755	0.791	0.7
																							0.892	0.892	0.682	0.782	0.682
																							0.946	0.946	0.819	0.728	0.691
																							0.964	0.964	0.728	0.791	0.719
																							0.882	0.882	0.746	0.828	0.746
																							0.774	0.774	0.737	0.809	0.655
																							0.884	0.884	0.782	0.8	0.682
																							0.946	0.946	0.728	0.746	0.719
																							0.964	0.964	0.646	0.828	0.737
																							0.91	0.91	0.673	0.819	0.691
																							0.937	0.937	0.764	0.755	0.7
																							0.864	0.864	0.746	0.882	0.655
																							1	1	0.746	0.928	0.618
																							0.9	0.9	0.737	0.882	0.637
																							0.855	0.855	0.773	0.837	0.646
																							0.859	0.859	0.737	0.946	0.665
																							0.956	0.956	0.764	0.919	0.673
																							0.896	0.896	0.737	0.873	0.709
																							0.991	0.991	0.746	0.855	0.673
																							0.793	0.793	0.755	0.91	0.682
																							0.964	0.964	0.809	0.9	0.691
																							0.981	0.981	0.809	0.864	0.664
																							0.946	0.946	0.737	0.855	0.673
																							0.888	0.888	0.755	0.801	0.628
																							0.937	0.937	0.773	0.8	0.691
																							0.937	0.937	0.819	0.9	0.673
																							0.973	0.973	0.719	0.846	0.719
																							0.946	0.946	0.682	0.891	0.673
																							0.937	0.937	0.646	0.855	0.646
																							0.946	0.946	0.737	0.928	0.618
																							0.862	0.862	0.709	0.873	0.655
																							0.855	0.855	0.7	0.837	0.628
																							0.919	0.919	0.691	0.819	0.691
																							0.907	0.907	0.728	0.809	0.628
																							0.855	0.855	0.718	0.919	0.646
																							0.869	0.869	0.71	0.928	0.682
																							0.919	0.919	0.773	0.837	0.673
																							0.755	0.755	0.701	0.919	0.737
																							0.902	0.902	0.882	0.9	0.664
																							0.846	0.846	0.964	0.873	0.691
																							0.891	0.891	0.937	0.873	0.637
																							0.919	0.919	0.928	0.846	0.609
																							0.909	0.909	0.728	0.809	0.664
																							0.791	0.791	0.828	0.964	0.664
																							0.937	0.937	0.773	0.891	0.682
																							0.883	0.883	0.919	0.982	0.628
																							0.8	0.8	0.864	0.882	0.709
																							0.911	0.911	0.846	0.9	0.646
																							0.937	0.937	0.919	0.882	0.655
																							0.935	0.935	0.955	0.864	0.691
																							0.9	0.9	0.883	0.873	0.655
																							0.911	0.911	0.874	0.891	0.7
																							0.846	0.846	0.837	0.946	0.664
																							0.82	0.82	0.791	0.891	0.637
																							0.891	0.891	0.891	0.873	0.618
																							0.882	0.882	0.982	0.819	0.682
																							0.858	0.858	0.837	0.873	0.655
																							0.955	0.955	0.891	0.91	0.655
																							0.857	0.857	0.928	0.873	0.664
																							0.973	0.973	0.992	0.9	0.719
																							0.909	0.909	0.855	0.891	0.682
																							0.855	0.855	0.928	0.855	0.737
																							0.846	0.846	0.846	0.882	0.655
																							0.937	0.937	0.973	0.891	0.628
																							0.893	0.893	0.882	0.864	0.646
																							0.805	0.805	0.837	0.919	0.691
																							0.795	0.795	1.028	0.928	0.682
																							0.83	0.83	0.909	0.855	0.682
																							0.882	0.882	0.9	0.855	0.646
																							0.772	0.772	0.873	0.782	0.7
																							0.774	0.774	0.828	0.809	0.7
																							0.955	0.955	0.882	0.873	0.646
																							0.846	0.846	0.909	0.882	0.737
																							0.855	0.855	0.891	0.873	0.718
																							0.873	0.873	0.882	0.864	0.719
																							0.866	0.866	0.964	0.809	0.691
																							0.937	0.937	1.046	0.837	0.709
																							0.933	0.933	1.064	0.864	0.646
																							0.831	0.831	0.928	0.846	0.655
																							1.01	1.01	0.946	0.819	0.7
																							0.842	0.842	0.909	0.882	0.664
																							0.894	0.894	0.955	0.873	0.646
																							0.891	0.891	0.928	0.864	0.618
																							0.844	0.844	0.882	0.991	0.628
																							0.8	0.8	0.882	0.955	0.755
																							0.883	0.883	0.846	0.809	0.7
																							0.892	0.892	0.864	0.855	0.728
																							0.891	0.891	1.028	0.864	0.682
																							0.975	0.975	0.91	0.919	0.737
																							0.864	0.864	0.9	0.955	0.637
																							0.882	0.882	0.855	0.919	0.655
																							0.891	0.891	0.855	0.928	0.673
																							0.855	0.855	0.964	0.892	0.637
																							0.868	0.868	0.919	0.828	0.691
																							0.809	0.809	0.891	0.919	0.674
																							0.864	0.864	0.855	0.919	0.655
																							0.828	0.828	0.828	0.909	0.616
																							0.828	0.828	0.946	0.919	0.633
																							0.8	0.8	0.928	0.928	0.601
																							0.882	0.882	0.937	0.846	0.637
																							0.964	0.964	0.873	0.828	0.594
																							0.821	0.821	0.837	0.937	0.691
																							0.891	0.891	0.846	0.846	0.637
																							0.873	0.873	0.946	0.873	0.641
																							0.9	0.9	0.937	0.9	0.637
																							0.868	0.868	0.9	0.873	0.673
																							0.891	0.891	0.937	1	0.647
																							0.891	0.891	0.909	0.9	0.691
																							0.894	0.894	0.9	0.919	0.737
																							0.903	0.903	0.882	0.773	0.7
																							0.846	0.846	0.846	0.855	0.676
																							0.886	0.886	0.973	0.873	0.691
																							0.821	0.821	0.928	0.909	0.673
																							0.835	0.835	0.846	0.846	0.655
																							0.71	0.71	0.882	0.819	0.691
																							0.834	0.834	1.01	0.846	0.646
																							0.91	0.91	0.91	0.928	0.646
																							0.964	0.964	0.891	0.991	0.653
																							0.928	0.928	0.828	0.91	0.719
																							0.955	0.955	0.891	0.9	0.746
																							0.909	0.909	0.882	0.919	0.676
																							0.885	0.885	0.837	0.937	0.655
																							0.946	0.946	0.809	0.873	0.691
																							0.891	0.891	0.882	0.828	0.656
																							0.846	0.846	0.873	0.855	0.622
																							0.891	0.891	0.864	0.891	0.511
																							0.891	0.891	0.919	0.882	0.635
																							0.964	0.964	0.9	0.928	0.691
																							0.919	0.919	0.91	0.891	0.709
																							0.891	0.891	0.909	0.91	0.673
																							0.891	0.891	1.091	0.928	0.7
																							0.864	0.864	0.991	0.882	0.673
																							0.9	0.9	0.873	0.909	0.709
																							0.919	0.919	0.882	0.837	0.7
																							0.9	0.9	0.891	0.891	0.628
																							0.819	0.819	0.937	0.846	0.719
																							0.919	0.919	0.809	0.837	0.655
																							0.837	0.837	0.955	0.855	0.691
																							1.01	1.01	0.846	0.873	0.691
																							1.019	1.019	0.946	0.864	0.655
																							1.037	1.037	0.9	0.891	0.691
																							0.998	0.998	1.046	0.855	0.709
																							1.11	1.11	0.982	0.782	0.646
																							1.046	1.046	1.046	0.809	0.646
																							0.982	0.982	0.982	0.91	0.673
																							0.955	0.955	1.091	0.828	0.644
																							1.055	1.055	1.119	0.846	0.64
																							1.002	1.002	0.946	0.882	0.682
																							0.973	0.973	1.01	0.809	0.655
																							0.964	0.964	1.1	0.819	0.7
																							1.046	1.046	1	0.891	0.7
																							0.982	0.982	0.991	0.837	0.665
																							0.973	0.973	1.119	0.91	0.664
																							0.928	0.928	1.028	0.919	0.618
																							1.055	1.055	1	0.964	0.628
																							1.073	1.073	1.028	0.91	0.62
																							0.973	0.973	0.937	0.882	0.682
																							0.964	0.964	0.946	0.846	0.609
																							1.026	1.026	0.982	0.873	0.673
																							0.958	0.958	1.019	0.855	0.617
																							0.992	0.992	0.991	0.837	0.646
																							0.91	0.91	0.991	0.873	0.637
																							0.901	0.901	1.073	0.919	0.655
																							0.966	0.966	1.119	0.873	0.673
																							1.024	1.024	1.128	0.846	0.664
																							0.975	0.975	1.055	0.909	0.609
																							0.982	0.982	1.064	0.964	0.655
																							0.982	0.982	1.073	0.873	0.647
																							0.973	0.973	1	0.873	0.651
																							0.983	0.983	1.064	0.891	0.663
																							0.909	0.909	1.037	0.855	0.653
																							0.973	0.973	1.064	0.855	0.628
																							0.972	0.972	1.046	0.973	0.644
																							0.985	0.985	1.01	0.937	0.612
																							0.851	0.851	1.1	0.837	0.628
																							0.955	0.955	1	0.828	0.716
																							0.993	0.993	1.055	0.882	0.602
																							1.057	1.057	1.01	0.882	0.679
																							1.037	1.037	1.046	0.864	0.719
																							0.948	0.948	0.973	0.955	0.71
																							1.028	1.028	1.046	0.9	0.691
																							0.807	0.807	1.01	0.873	0.628
																							0.982	0.982	0.982	0.919	0.618
																							1	1	1.046	0.9	0.591
																							0.963	0.963	1.01	0.928	0.655
																							0.973	0.973	0.946	0.819	0.691
																							0.952	0.952	1.055	0.846	0.618
																							1.064	1.064	1.091	0.891	0.637
																							1.04	1.04	1.064	0.891	0.618
																							0.928	0.928	1.064	0.882	0.655
																							0.919	0.919	1.073	0.882	0.709
																							0.991	0.991	1.091	0.882	0.682
																							0.991	0.991	1.182	0.8	0.627
																							0.964	0.964	1.055	0.964	0.655
																							0.863	0.863	1	0.837	0.628
																							0.925	0.925	1.009	0.837	0.655
																							0.91	0.91	1.019	0.873	0.709
																							0.991	0.991	1.21	0.9	0.609
																							0.87	0.87	0.964	0.873	0.709
																							0.978	0.978	1.009	0.846	0.637
																							0.983	0.983	1.1	0.928	0.637
																							0.877	0.877	1.119	0.9	0.637
																							0.956	0.956	1.173	0.855	0.609
																							0.877	0.877	1.019	0.719	0.682
																							0.892	0.892	1.091	0.7	0.591
																							0.915	0.915	1.137	0.728	0.646
																							0.991	0.991	1.055	0.728	0.655
																							0.955	0.955	1.037	0.764	0.637
																							0.973	0.973	1.055	0.718	0.609
																							0.974	0.974	1.101	0.737	0.646
																							0.926	0.926	1.01	0.8	0.609
																							0.966	0.966	1.028	0.728	0.649
																							0.926	0.926	1	0.691	0.655
																							0.977	0.977	1.073	0.728	0.655
																							1.041	1.041	1.173	0.755	0.637
																							1.08	1.08	1.182	0.746	0.682
																							1.065	1.065	1.128	0.728	0.664
																							1.037	1.037	1.064	0.809	0.609
																							1.044	1.044	0.955	0.746	0.6
																							0.891	0.891	0.909	0.719	0.621
																							1.019	1.019	1.137	0.828	0.618
																							1.01	1.01	1.01	0.728	0.628
																							1.028	1.028	1.091	0.709	0.646
																							1.046	1.046	1.119	0.755	0.609
																							1.064	1.064	1.073	0.719	0.6
																							1.037	1.037	1.164	0.773	0.591
																							1.046	1.046	1.128	0.846	0.628
																							0.982	0.982	1.091	0.737	0.664
																							1.019	1.019	1.228	0.755	0.764
																							1.082	1.082	1.191	0.728	0.719
																							1.055	1.055	1.037	0.755	0.628
																							1.037	1.037	1.1	0.746	0.637
																							1.073	1.073	1.137	0.7	0.618
																							1.055	1.055	1.182	0.701	0.664
																							1.028	1.028	1.064	0.719	0.6
																							1.028	1.028	1.137	0.728	0.691
																							0.955	0.955	0.964	0.764	0.628
																							1.019	1.019	0.982	0.737	0.673
																							1.073	1.073	1.1	0.837	0.628
																							1.037	1.037	0.982	0.737	0.618
																							0.955	0.955	0.891	0.755	0.664
																							1.019	1.019	1.037	0.746	0.7
																							0.973	0.973	0.973	0.764	0.646
																							1	1	1.009	0.737	0.682
																							1.064	1.064	0.919	0.737	0.655
																							1.064	1.064	0.91	0.782	0.646
																							1.082	1.082	0.864	0.755	0.673
																							1.082	1.082	0.919	0.746	0.696
																							1.001	1.001	0.891	0.719	0.631
																							1.064	1.064	0.873	0.755	0.643
																							1.073	1.073	0.91	0.7	0.624
																							1.155	1.155	1	0.746	0.655
																							1.009	1.009	0.964	0.728	0.628
																							1.1	1.1	0.964	0.755	0.637
																							1.055	1.055	0.982	0.691	0.646
																							1.037	1.037	0.873	0.737	0.618
																							1.028	1.028	0.873	0.764	0.628
																							1.037	1.037	0.9	0.7	0.663
																							1.092	1.092	1.01	0.737	0.684
																							0.982	0.982	0.919	0.791	0.628
																							1.082	1.082	0.937	0.764	0.664
																							0.991	0.991	0.9	0.764	0.655
																							1.055	1.055	1	0.755	0.655
																							0.973	0.973	0.964	0.8	0.628
																							1.091	1.091	0.946	0.764	0.664
																							1.064	1.064	0.891	0.891	0.709
																							1	1	0.928	0.791	0.655
																							0.973	0.973	0.937	0.882	0.709
																							0.919	0.919	0.973	0.8	0.664
																							0.964	0.964	0.9	0.855	0.664
																							1.019	1.019	0.973	0.791	0.646
																							1.033	1.033	0.919	0.764	0.646
																							1.01	1.01	1	0.791	0.646
																							1.055	1.055	0.882	0.764	0.651
																							1.1	1.1	0.846	0.728	0.646
																							0.964	0.964	0.873	0.737	0.618
																							0.991	0.991	0.946	0.773	0.618
																							1.046	1.046	0.964	0.791	0.609
																							1.1	1.1	0.955	0.819	0.63
																							1.055	1.055	0.946	0.773	0.619
																							0.882	0.882	0.9	0.755	0.666
																							0.937	0.937	0.973	0.755	0.647
																							1.028	1.028	0.955	0.7	0.591
																							1.037	1.037	0.964	0.764	0.609
																							1.082	1.082	0.955	0.7	0.679
																							0.928	0.928	1.037	0.737	0.673
																							1.055	1.055	0.982	0.81	0.7
																							1.137	1.137	0.919	0.792	0.664
																							0.928	0.928	0.891	0.819	0.662
																							0.928	0.928	0.928	0.737	0.673
																							0.9	0.9	0.946	0.764	0.655
																							0.864	0.864	0.955	0.782	0.719
																							0.828	0.828	0.909	0.782	0.7
																							0.964	0.964	0.873	0.746	0.691
																							0.946	0.946	0.982	0.746	0.655
																							0.991	0.991	0.973	0.828	0.709
																							0.991	0.991	0.937	0.791	0.696
																							0.955	0.955	1.046	0.755	0.591
																							0.964	0.964	0.882	0.718	0.682
																							0.973	0.973	0.919	0.764	0.709
																							1.028	1.028	0.9	0.718	0.646
																							0.946	0.946	0.891	0.809	0.646
																							0.855	0.855	0.9	0.728	0.664
																							0.937	0.937	0.873	0.773	0.664
																							0.891	0.891	0.828	0.764	0.664
																							0.946	0.946	0.873	0.973	0.655
																							0.973	0.973	0.964	0.9	0.728
																							0.846	0.846	0.946	0.964	0.709
																							0.9	0.9	0.955	0.891	0.655
																							1.037	1.037	0.891	1.046	0.682
																							0.928	0.928	0.864	0.946	0.663
																							1.028	1.028	0.955	0.882	0.578
																							0.909	0.909	0.91	0.964	0.7
																							1.019	1.019	0.973	0.9	0.728
																							0.91	0.91	0.946	0.973	0.646
																							0.973	0.973	0.891	0.937	0.664
																							0.973	0.973	0.955	0.955	0.728
																							0.946	0.946	0.955	0.964	0.646
																							0.991	0.991	0.937	1.019	0.664
																							1.055	1.055	0.991	0.9	0.682
																							0.9	0.9	0.946	0.928	0.673
																							0.873	0.873	0.791	0.937	0.682
																							0.882	0.882	0.919	0.919	0.655
																							0.928	0.928	0.973	0.891	0.668
																							0.964	0.964	0.928	0.873	0.682
																							0.937	0.937	0.891	0.9	0.728
																							0.909	0.909	0.91	0.955	0.609
																							0.973	0.973	0.982	1	0.773
																							0.837	0.837	0.991	1	0.625
																							0.982	0.982	0.964	0.928	0.719
																							1.009	1.009	0.937	0.882	0.709
																							0.973	0.973	0.955	0.937	0.673
																							1	1	0.955	1.019	0.664
																							0.873	0.873	0.9	0.955	0.7
																							0.955	0.955	0.891	0.955	0.644
																							0.919	0.919	0.919	0.946	0.637
																							0.91	0.91	0.973	0.946	0.7
																							0.955	0.955	1.01	0.973	0.673
																							1.009	1.009	0.937	0.955	0.664
																							0.919	0.919	0.991	0.955	0.764
																							1.019	1.019	1	0.937	0.7
																							0.882	0.882	0.928	0.946	0.628
																							0.982	0.982	1.055	0.982	0.709
																							1.028	1.028	0.973	0.937	0.651
																							0.973	0.973	0.873	0.937	0.682
																							0.891	0.891	0.882	0.973	0.691
																							0.919	0.919	0.964	0.882	0.682
																							0.964	0.964	0.846	0.91	0.691
																							0.973	0.973	0.946	1.01	0.709
																							0.891	0.891	0.864	0.919	0.737
																							0.982	0.982	0.809	0.955	0.673
																							1.037	1.037	0.955	0.937	0.655
																							0.964	0.964	0.973	0.937	0.664
																							0.946	0.946	0.864	0.919	0.646
																							0.9	0.9	0.791	0.982	0.737
																							0.991	0.991	0.828	1.01	0.655
																							0.937	0.937	0.864	0.955	0.691
																							0.928	0.928	0.864	0.964	0.664
																							1.028	1.028	0.864	0.919	0.664
																							0.909	0.909	0.928	0.919	0.718
																							0.891	0.891	0.864	0.982	0.664
																							0.891	0.891	0.991	1.019	0.655
																							0.937	0.937	0.937	0.964	0.691
																							0.937	0.937	0.873	0.937	0.692
																							0.964	0.964	0.937	0.964	0.66
																							0.937	0.937	0.864	0.946	0.692
																							0.9	0.9	0.882	0.919	0.673
																							1.01	1.01	0.782	0.937	0.7
																							1.019	1.019	0.9	1.046	0.728
																							0.919	0.919	0.782	0.919	0.655
																							0.919	0.919	0.709	0.991	0.664
																							0.928	0.928	0.691	0.909	0.6
																							0.964	0.964	0.773	0.91	0.673
																							0.873	0.873	0.728	0.955	0.655
																							0.973	0.973	0.782	0.882	0.7
																							1.028	1.028	0.782	0.937	0.7
																							0.973	0.973	0.937	0.946	0.646
																							0.946	0.946	0.946	0.928	0.655
																							0.9	0.9	0.873	0.937	0.755
																							0.991	0.991	0.837	0.919	0.637
																							0.882	0.882	0.937	0.964	0.7
																							1.019	1.019	0.9	0.937	0.661
																							0.937	0.937	0.891	0.973	0.682
																							0.946	0.946	0.855	0.873	0.682
																							0.946	0.946	0.919	0.891	0.655
																							0.964	0.964	0.955	0.919	0.688
																							1.019	1.019	0.991	1.037	0.664
																							1.037	1.037	0.982	1	0.628
																							0.9	0.9	0.937	0.946	0.664
																							0.964	0.964	0.928	0.964	0.691
																							0.873	0.873	0.919	0.982	0.6
																							0.9	0.9	0.855	0.928	0.618
																							1.009	1.009	0.864	1	0.637
																							0.964	0.964	0.882	0.955	0.655
																							0.991	0.991	0.891	0.928	0.618
																							1.019	1.019	0.873	0.91	0.591
																							0.955	0.955	0.819	0.855	0.664
																							0.973	0.973	0.782	0.982	0.655
																							0.946	0.946	0.791	0.973	0.609
																							0.946	0.946	0.937	0.991	0.682
																							1.064	1.064	0.909	0.964	0.709
																							1.037	1.037	0.846	0.919	0.673
																							1.019	1.019	0.928	0.737	0.691
																							1.01	1.01	0.991	0.773	0.646
																							0.928	0.928	0.846	0.737	0.646
																							0.973	0.973	0.946	0.755	0.646
																							0.891	0.891	0.855	0.819	0.664
																							0.928	0.928	0.791	0.864	0.605
																							1	1	0.955	0.791	0.655
																							0.973	0.973	0.791	0.809	0.618
																							0.991	0.991	0.928	0.791	0.661
																							0.955	0.955	0.9	0.828	0.601
																							0.928	0.928	0.891	0.828	0.643
																							0.919	0.919	0.955	0.864	0.655
																							1.019	1.019	0.8	0.837	0.637
																							0.9	0.9	0.846	0.746	0.637
																							0.964	0.964	0.982	0.855	0.646
																							0.946	0.946	1.046	0.819	0.664
																							0.928	0.928	0.983	0.755	0.637
																							0.864	0.864	0.864	0.773	0.573
																							0.901	0.901	0.773	0.864	0.637
																							0.964	0.964	0.909	0.828	0.628
																							1.1	1.1	0.973	0.819	0.609
																							1.064	1.064	0.882	0.764	0.637
																							0.946	0.946	0.937	0.791	0.646
																							0.901	0.901	0.81	0.709	0.573
																							0.965	0.965	0.882	0.764	0.591
																							0.961	0.961	0.819	0.8	0.709
																							0.99	0.99	0.791	0.746	0.609
																							0.924	0.924	0.809	0.773	0.646
																							0.991	0.991	0.755	0.728	0.618
																							1	1	0.791	0.664	0.6
																							1.01	1.01	0.846	0.746	0.655
																							1.037	1.037	0.937	0.728	0.646
																							1.009	1.009	0.855	0.682	0.6
																							0.837	0.837	0.746	0.764	0.591
																							0.937	0.937	0.773	0.764	0.609
																							0.946	0.946	0.737	0.791	0.737
																							0.891	0.891	0.791	0.764	0.609
																							0.983	0.983	0.782	0.809	0.637
																							0.92	0.92	1.01	0.791	0.618
																							0.887	0.887	0.846	0.773	0.628
																							0.775	0.775	0.846	0.864	0.6
																							0.862	0.862	0.837	0.764	0.664
																							0.802	0.802	0.809	0.819	0.628
																							0.964	0.964	1.047	0.755	0.673
																							1.087	1.087	0.891	0.855	0.637
																							1.028	1.028	0.9	0.782	0.691
																							0.898	0.898	0.882	0.837	0.618
																							0.944	0.944	0.846	0.809	0.637
																							1.064	1.064	0.946	0.8	0.629
																							1.082	1.082	0.91	0.809	0.646
																							1.037	1.037	0.864	0.782	0.628
																							0.863	0.863	0.873	0.8	0.655
																							0.87	0.87	0.955	0.746	0.709
																							0.901	0.901	0.919	0.755	0.628
																							0.955	0.955	0.991	0.791	0.682
																							0.969	0.969	0.891	0.882	0.694
																							0.864	0.864	0.882	0.755	0.646
																							0.984	0.984	0.928	0.846	0.6
																							0.923	0.923	0.882	0.819	0.628
																							0.978	0.978	0.928	0.819	0.682
																							0.982	0.982	0.964	0.728	0.673
																							1.064	1.064	0.946	0.764	0.683
																							0.946	0.946	0.964	0.719	0.655
																							0.998	0.998	0.9	0.809	0.7
																							0.994	0.994	0.891	0.819	0.7
																							0.983	0.983	0.855	0.791	0.655
																							0.982	0.982	0.937	0.7	0.618
																							1.023	1.023	0.991	0.782	0.637
																							0.947	0.947	0.928	0.773	0.591
																							0.946	0.946	0.982	0.737	0.637
																							0.9	0.9	0.964	0.737	0.664
																							0.909	0.909	0.937	0.846	0.655
																							0.882	0.882	0.946	0.791	0.637
																							0.95	0.95	0.891	0.764	0.628
																							0.891	0.891	0.882	0.7	0.673
																							0.864	0.864	0.973	0.791	0.664
																							0.936	0.936	0.9	0.737	0.628
																							0.891	0.891	0.819	0.709	0.646
																							0.891	0.891	0.864	0.718	0.637
																							0.946	0.946	0.891	0.755	0.675
																							0.89	0.89	0.9	0.728	0.637
																							0.975	0.975	0.9	0.746	0.691
																							0.916	0.916	0.955	0.791	0.646
																							0.945	0.945	0.782	0.791	0.628
																							1.023	1.023	0.946	0.91	0.685
																							0.955	0.955	0.891	0.855	0.628
																							0.973	0.973	1.009	0.8	0.628
																							0.925	0.925	0.846	0.809	0.7
																							0.973	0.973	0.846	0.828	0.673
																							0.947	0.947	0.873	0.8	0.682
																							1.05	1.05	0.846	0.782	0.646
																							1.037	1.037	0.937	0.819	0.646
																							0.984	0.984	0.809	0.9	0.628
																							1.019	1.019	0.909	0.837	0.673
																							0.946	0.946	0.791	0.828	0.618
																							0.975	0.975	0.891	0.764	0.628
																							1.004	1.004	0.909	0.764	0.637
																							0.946	0.946	0.864	0.746	0.682
																							0.955	0.955	0.873	0.773	0.628
																							1.037	1.037	0.819	0.873	0.646
																							0.965	0.965	0.91	0.809	0.664
																							0.919	0.919	0.909	0.718	0.655
																							1.006	1.006	0.909	0.891	0.618
																							0.982	0.982	0.991	0.873	0.637
																							1	1	0.937	0.864	0.691
																							0.992	0.992	0.864	0.837	0.737
																							0.984	0.984	0.855	0.864	0.609
																							0.946	0.946	0.9	0.864	0.637
																							1.006	1.006	0.909	0.8	0.655
																							0.958	0.958	0.809	0.873	0.664
																							1.004	1.004	0.791	0.9	0.628
																							0.967	0.967	0.928	0.837	0.637
																							0.964	0.964	0.782	0.809	0.682
																							0.969	0.969	0.919	0.773	0.718
																							0.919	0.919	0.891	0.719	0.664
																							0.991	0.991	0.91	0.809	0.628
																							0.9	0.9	0.955	0.764	0.673
																							0.964	0.964	0.991	0.837	0.673
																							0.949	0.949	0.873	0.791	0.628
																							0.926	0.926	0.855	0.864	0.628
																							1.011	1.011	0.837	0.828	0.673
																							1.01	1.01	0.855	0.782	0.591
																							0.985	0.985	0.873	0.8	0.637
																							1.001	1.001	0.982	0.782	0.637
																							1.019	1.019	0.955	0.828	0.673
																							0.914	0.914	0.955	0.864	0.7
																							0.892	0.892	0.892	0.846	0.618
																							0.954	0.954	0.8	0.782	0.637
																							0.928	0.928	0.955	0.791	0.673
																							0.922	0.922	0.928	0.774	0.6
																							0.999	0.999	0.928	0.8	0.6
																							0.973	0.973	0.955	0.8	0.846
																							0.985	0.985	0.873	0.773	0.837
																							1	1	0.982	0.791	0.819
																							0.964	0.964	0.819	0.873	0.855
																							1.009	1.009	0.919	0.846	0.764
																							0.837	0.837	0.991	0.8	0.795
																							0.877	0.877	0.919	0.828	0.919
																							1.001	1.001	0.946	0.809	0.809
																							0.964	0.964	0.737	0.828	0.855
																							0.982	0.982	0.855	0.791	0.882
																							0.981	0.981	0.846	0.728	0.84
																							0.874	0.874	0.864	0.846	0.809
																							0.964	0.964	0.873	0.819	0.846
																							0.981	0.981	0.8	0.837	0.822
																							1.035	1.035	0.873	0.864	0.782
																							0.955	0.955	0.882	0.882	0.79
																							0.938	0.938	0.81	0.846	0.777
																							0.919	0.919	0.782	0.873	0.807
																							1.046	1.046	0.819	0.864	0.864
																							1	1	0.873	0.873	0.758
																							1.046	1.046	0.891	0.8	0.791
																							0.991	0.991	0.864	0.855	0.855
																							0.976	0.976	0.846	0.828	0.873
																							0.977	0.977	0.855	0.828	0.728
																							0.909	0.909	0.855	0.773	0.7
																							0.873	0.873	0.873	0.8	0.673
																							0.91	0.91	0.8	0.828	0.618
																							0.92	0.92	0.828	0.846	0.646
																							1.01	1.01	0.8	0.864	0.582
																							0.931	0.931	0.773	0.837	0.719
																							1.046	1.046	0.773	0.846	0.682
																							0.966	0.966	0.819	0.873	0.728
																							0.891	0.891	0.846	0.782	0.625
																							0.991	0.991	0.782	0.791	0.637
																							0.949	0.949	0.864	0.764	0.7
																							0.993	0.993	0.737	0.819	0.655
																							0.928	0.928	0.791	0.837	0.6
																							0.933	0.933	0.864	0.8	0.646
																							0.937	0.937	0.791	0.882	0.664
																							0.912	0.912	0.755	0.828	0.691
																							0.953	0.953	0.782	0.846	0.682
																							0.91	0.91	0.837	0.737	0.673
																							0.929	0.929	0.855	0.855	0.709
																							1.019	1.019	0.855	0.764	0.664
																							0.973	0.973	0.846	0.828	0.655
																							0.982	0.982	0.828	0.81	0.773
																							0.982	0.982	0.882	0.828	0.655
																							0.903	0.903	0.873	0.8	0.628
																							0.986	0.986	0.782	0.891	0.655
																							0.991	0.991	0.9	0.873	0.6
																							1.055	1.055	0.828	0.828	0.719
																							0.956	0.956	0.819	0.819	0.655
																							0.964	0.964	0.873	0.864	0.691
																							0.974	0.974	0.846	0.828	0.655
																							1	1	0.837	0.837	0.637
																							0.964	0.964	0.828	0.809	0.646
																							0.991	0.991	0.882	0.9	0.655
																							0.997	0.997	0.846	0.837	0.664
																							0.895	0.895	0.937	0.873	0.709
																							0.911	0.911	0.891	0.864	0.709
																							1.023	1.023	0.846	0.837	0.764
																							0.982	0.982	0.864	0.882	0.628
																							0.994	0.994	0.891	0.773	0.691
																							1.016	1.016	0.855	0.782	0.664
																							0.905	0.905	0.855	0.846	0.719
																							0.937	0.937	0.819	0.782	0.709
																							0.982	0.982	0.828	0.837	0.709
																							0.991	0.991	0.773	0.819	0.737
																							1.037	1.037	0.946	0.8	0.646
																							0.961	0.961	0.828	0.882	0.664
																							0.9	0.9	0.882	0.809	0.7
																							0.967	0.967	0.8	0.737	0.709
																							1.028	1.028	0.837	0.873	0.673
																							1.047	1.047	0.846	0.728	0.691
																							1.028	1.028	0.809	0.828	0.682
																							0.903	0.903	0.9	0.846	0.691
																							0.76	0.76	0.919	0.737	0.664
																							0.819	0.819	0.864	0.8	0.673
																							0.836	0.836	0.837	0.764	0.728
																							0.769	0.769	0.746	0.8	0.664
																							0.991	0.991	0.819	0.8	0.646
																							1.069	1.069	0.846	0.882	0.671
																							0.919	0.919	0.828	0.773	0.719
																							0.864	0.864	0.773	0.891	0.673
																							1.091	1.091	0.882	0.837	0.646
																							1.028	1.028	0.8	0.855	0.673
																							0.957	0.957	0.809	0.9	0.682
																							0.983	0.983	0.791	1.01	0.764
																							0.928	0.928	0.773	0.982	0.764
																							0.972	0.972	0.728	0.973	0.673
																							0.986	0.986	0.855	0.973	0.737
																							1.074	1.074	0.855	1.01	0.7
																							1.033	1.033	0.855	0.964	0.764
																							1.065	1.065	0.819	0.864	0.664
																							0.831	0.831	0.837	0.937	0.673
																							0.991	0.991	0.828	0.882	0.718
																							1.052	1.052	0.791	0.837	0.746
																							0.986	0.986	0.855	0.937	0.718
																							1.064	1.064	0.809	0.9	0.737
																							1.046	1.046	0.855	0.91	0.755
																							1.066	1.066	0.864	0.9	0.691
																							1.083	1.083	0.855	0.837	0.691
																							1.119	1.119	0.746	0.773	0.7
																							1.042	1.042	0.846	0.855	0.655
																							1.046	1.046	0.828	0.891	0.673
																							1.092	1.092	0.828	0.882	0.755
																							0.991	0.991	0.764	0.928	0.7
																							1.014	1.014	0.782	0.864	0.664
																							0.99	0.99	0.764	0.846	0.682
																							0.928	0.928	0.928	0.991	0.664
																							0.964	0.964	0.791	0.964	0.737
																							0.973	0.973	0.773	0.955	0.655
																							0.99	0.99	0.882	0.837	0.7
																							0.923	0.923	0.873	0.919	0.695
																							0.975	0.975	0.81	0.764	0.635
																							0.969	0.969	0.964	0.946	0.741
																							0.974	0.974	0.964	0.873	0.682
																							1.091	1.091	0.864	0.873	0.628
																							1.084	1.084	0.855	0.864	0.737
																							0.854	0.854	0.891	0.882	0.746
																							0.9	0.9	0.855	0.782	0.7
																							0.984	0.984	0.955	0.809	0.682
																							1.139	1.139	1.028	0.864	0.709
																							0.919	0.919	0.882	0.873	0.764
																							1.047	1.047	0.864	0.873	0.664
																							1.013	1.013	0.955	0.873	0.737
																							0.937	0.937	0.828	0.864	0.682
																							0.922	0.922	0.9	0.828	0.655
																							1	1	0.909	0.91	0.691
																							1.009	1.009	0.919	0.982	0.691
																							1.035	1.035	0.964	0.955	0.682
																							1.128	1.128	0.928	0.991	0.646
																							0.985	0.985	0.846	0.846	0.63
																							0.942	0.942	0.891	0.946	0.664
																							1.028	1.028	0.955	0.864	0.655
																							0.99	0.99	0.864	0.919	0.627
																							1.092	1.092	0.864	0.955	0.655
																							1.044	1.044	0.973	1.01	0.691
																							1.047	1.047	0.946	0.91	0.718
																							1.082	1.082	0.91	0.809	0.705
																							0.997	0.997	0.937	0.864	0.656
																							1.01	1.01	0.982	0.955	0.737
																							0.973	0.973	0.864	0.946	0.691
																							0.902	0.902	0.864	0.864	0.673
																							0.864	0.864	0.891	0.991	0.664
																							0.909	0.909	0.855	0.837	0.755
																							0.9	0.9	0.837	0.891	0.7
																							0.951	0.951	0.864	1	0.718
																							1.037	1.037	0.828	0.946	0.67
																							1.11	1.11	0.837	0.8	0.642
																							0.921	0.921	0.791	0.864	0.663
																							0.988	0.988	0.809	0.891	0.7
																							1.045	1.045	0.755	0.991	0.683
																							1.065	1.065	0.764	0.864	0.709
																							1.077	1.077	0.946	0.828	0.659
																							0.984	0.984	0.819	0.909	0.673
																							1.028	1.028	0.9	0.919	0.6
																							0.964	0.964	0.855	0.864	0.609
																							1.034	1.034	0.882	0.937	0.618
																							0.92	0.92	0.973	0.946	0.609
																							0.946	0.946	0.973	0.846	0.618
																							1.048	1.048	0.919	0.8	0.618
																							1.046	1.046	0.837	0.809	0.628
																							1.046	1.046	0.919	0.882	0.655
																							0.94	0.94	0.91	0.809	0.673
																							1.101	1.101	0.9	0.873	0.628
																							1	1	0.9	0.882	0.646
																							0.911	0.911	0.9	0.882	0.673
																							0.955	0.955	0.964	0.964	0.673
																							1.061	1.061	0.873	0.937	0.628
																							1.084	1.084	0.964	0.846	0.628
																							1.01	1.01	0.919	0.855	0.628
																							0.946	0.946	0.864	0.919	0.664
																							0.882	0.882	0.9	1.028	0.618
																							0.928	0.928	0.8	0.955	0.646
																							0.9	0.9	0.773	0.8	0.637
																							0.928	0.928	0.873	0.828	0.628
																							0.91	0.91	0.891	0.846	0.628
																							1	1	0.855	0.919	0.628
																							0.891	0.891	0.864	0.964	0.618
																							0.928	0.928	0.9	0.973	0.609
																							0.982	0.982	0.791	0.891	0.646
																							1.028	1.028	0.982	0.8	0.637
																							0.937	0.937	0.891	0.882	0.628
																							0.837	0.837	0.882	0.828	0.655
																							0.9	0.9	0.937	0.819	0.646
																							0.964	0.964	0.891	0.773	0.609
																							0.964	0.964	0.9	0.864	0.655
																							0.882	0.882	0.882	0.837	0.655
																							0.982	0.982	0.882	0.782	0.646
																							0.864	0.864	0.855	0.901	0.664
																							0.955	0.955	0.819	0.846	0.709
																							0.855	0.855	0.882	0.837	0.655
																							0.909	0.909	0.91	0.855	0.682
																							0.864	0.864	1.028	0.828	0.646
																							0.873	0.873	0.9	0.855	0.618
																							0.882	0.882	0.855	0.909	0.646
																							0.855	0.855	0.755	0.864	0.618
																							0.828	0.828	0.791	0.819	0.673
																							0.891	0.891	0.809	0.809	0.655
																							0.9	0.9	0.873	0.828	0.616
																							0.828	0.828	0.837	0.846	0.637
																							0.9	0.9	0.791	0.873	0.682
																							1	1	0.809	0.837	0.691
																							0.946	0.946	0.846	0.855	0.656
																							0.91	0.91	0.891	0.819	0.755
																							0.955	0.955	0.773	0.91	0.628
																							0.864	0.864	0.782	0.846	0.628
																							0.773	0.773	0.8	0.819	0.582
																							0.919	0.919	0.873	0.846	0.655
																							0.91	0.91	0.891	0.873	0.637
																							0.955	0.955	0.9	0.882	0.618
																							0.882	0.882	0.909	0.882	0.676
																							0.919	0.919	0.91	0.855	0.673
																							0.946	0.946	0.791	0.864	0.643
																							0.882	0.882	0.846	0.819	0.637
																							0.882	0.882	0.8	0.846	0.564
																							0.891	0.891	0.809	0.828	0.628
																							0.891	0.891	0.928	0.864	0.655
																							0.909	0.909	0.809	0.837	0.646
																							1	1	0.819	0.819	0.6
																							0.891	0.891	0.791	0.855	0.664
																							0.909	0.909	0.7	0.891	0.609
																							0.982	0.982	0.664	0.819	0.637
																							0.919	0.919	0.655	0.837	0.673
																							0.991	0.991	0.746	0.837	0.673
																							0.91	0.91	0.782	0.819	0.646
																							0.937	0.937	0.791	0.828	0.646
																							0.919	0.919	0.728	0.891	0.609
																							0.928	0.928	0.7	0.828	0.646
																							0.891	0.891	0.728	0.828	0.655
																							0.973	0.973	0.719	0.891	0.646
																							0.946	0.946	0.791	0.9	0.618
																							0.891	0.891	0.773	0.91	0.609
																							0.946	0.946	0.791	0.791	0.637
																							0.937	0.937	0.637	0.846	0.628
																							0.919	0.919	0.764	0.828	0.664
																							0.973	0.973	0.737	0.896	0.655
																							0.919	0.919	0.764	0.882	0.609
																							0.873	0.873	0.764	0.755	0.673
																							1	1	0.755	0.828	0.609
																							0.919	0.919	0.782	0.746	0.628
																							0.864	0.864	0.682	0.764	0.682
																							0.873	0.873	0.746	0.819	0.637
																							0.891	0.891	0.709	0.855	0.637
																							0.946	0.946	0.728	0.846	0.628
																							0.955	0.955	0.746	0.8	0.646
																							0.882	0.882	0.755	0.819	0.682
																							0.946	0.946	0.755	0.809	0.646
																							0.891	0.891	0.755	0.864	0.6
																							0.855	0.855	0.755	0.809	0.609
																							0.91	0.91	0.709	0.809	0.618
																							0.964	0.964	0.755	0.809	0.628
																							0.955	0.955	0.709	0.8	0.664
																							0.919	0.919	0.782	0.809	0.664
																							0.973	0.973	0.709	0.828	0.646
																							0.864	0.864	0.709	0.846	0.655
																							0.8	0.8	0.782	0.873	0.6
																							0.9	0.9	0.746	0.809	0.637
																							0.964	0.964	0.655	0.828	0.646
																							0.937	0.937	0.764	0.764	0.691
																							0.882	0.882	0.809	0.919	0.646
																							0.892	0.892	0.773	0.8	0.682
																							0.919	0.919	0.646	0.782	0.685
																							0.9	0.9	0.682	0.809	0.728
																							0.919	0.919	0.709	0.819	0.646
																							0.964	0.964	0.618	0.855	0.637
																							0.955	0.955	0.746	0.819	0.637
																							0.955	0.955	0.719	0.719	0.637
																							0.882	0.882	0.809	0.837	0.637
																							0.955	0.955	0.764	0.782	0.609
																							0.9	0.9	0.709	0.828	0.673
																							0.873	0.873	0.764	0.819	0.613
																							0.891	0.891	0.719	0.791	0.618
																							0.937	0.937	0.746	0.809	0.655
[truncated: 24,423 more rows]

## Sheet: All specimens
Numver of fish	Otolith radius	Rdius of the first age	Sampling date	River	Sampling site	body length mm	SL (mm)	Weight (g)	Gonad mass	gutted gonad mass	Clear weight (g)
KF67			2023-04-20	Xiangjiang	Changsha	141.23	115.03	31.42
KF68			2023-04-20	Xiangjiang	Changsha	112.62	89.86	11.86
KF69			2023-04-20	Xiangjiang	Changsha	113.05	91.73	11.86
KF70			2023-04-20	Xiangjiang	Changsha	99.36	79.77	9.86
KF71			2023-04-20	Xiangjiang	Changsha	101.02	81.7	9.77
KF72			2023-04-20	Xiangjiang	Changsha	103.5	89.91	10.28
KF73			2023-04-20	Xiangjiang	Changsha	106.47	86.49	10.55
KF74			2023-04-20	Xiangjiang	Changsha	108.42	88.9	10.74
KF99			2023-04-21	Xiangjiang	Changsha	78.12	62.92	3.51
KF1	1279.1	5	2023-06-14	Xiangjiang	Changsha	157.89	131.53	51.85	14.65	0.3	34.67
KF2	909.8	3	2023-06-14	Xiangjiang	Changsha	129.11	107.65	27.98	7.24	0.55	18.97
KF3	1153.7	4	2023-06-14	Xiangjiang	Changsha	148.58	122.87	47.07	11.22	0.34	32.19
KF4	1158.6	4	2023-06-14	Xiangjiang	Changsha	153.9	130.82	49	14.72	0.31	31.68
KF5	1065.4	3	2023-06-14	Xiangjiang	Changsha	142.61	122.3	37.86	8.36	0.42	26.37
KF6	904.1	3	2023-06-14	Xiangjiang	Changsha	132.53	110.77	25.71	5.38	0.39	18.39
KF7	732	2	2023-06-14	Xiangjiang	Changsha	112.22	94.27	17.66	4.22	0.3	12.3
KF8	1111.2	3	2023-06-14	Xiangjiang	Changsha	143.41	121.7	38.96	10.41	0.43	26.66
KF9	829.2	2	2023-06-14	Xiangjiang	Changsha	125.56	106.88	23.97	4.05	0.26	18.15
KF10	940.4	2	2023-06-14	Xiangjiang	Changsha	109.81	92.27	15.87	5.1	0.74	10
KF11	848.5	2	2023-06-14	Xiangjiang	Changsha	104.6	90.91	16.12	4.29	0.26	10.88
KF12	768.42	1	2023-06-14	Xiangjiang	Changsha	104.68	89.72	11.41
KF13	718.2	3	2023-06-14	Xiangjiang	Changsha	116.93	99.2	17.7	3.6	0.33	12.54
KF14	933.7	3	2023-06-14	Xiangjiang	Changsha	127.69	111.35	27.73	5.25	0.3	20.66
KF15	752.5	2	2023-06-14	Xiangjiang	Changsha	125.67	108.33	26.12	6.21	0.21	18.32
KF16	790.8	2	2023-06-14	Xiangjiang	Changsha	99.49	85.09	13.11	3.17	0.22	8.87
KF17	1	585.8	2023-06-14	Xiangjiang	Changsha	101.76	86.27	11.16	0.7	0.17	9.84
KF18	765.6	2	2023-06-14	Xiangjiang	Changsha	105.97	90.78	11.16	2.48	0.28	7.99
KF19	727.7	2	2023-06-14	Xiangjiang	Changsha	93.6	79.98	8.33
KF20	875.1	2	2023-06-14	Xiangjiang	Changsha	110.88	94.8	17.62	4.96	0.34	11.75
KF21	823.5	2	2023-06-14	Xiangjiang	Changsha	103.08	88.81	14.48	3.22	0.31	10.31
KF22	740.2	2	2023-06-14	Xiangjiang	Changsha	105.68	90.02	12.66	0.94	0.15	8.97
KF23	728.2	2	2023-06-14	Xiangjiang	Changsha	101.69	85.8	14.05	3.96	0.42	9.39
KF24	818.2	2	2023-06-14	Xiangjiang	Changsha	105.09	88.97	12.03
KF25			2023-06-14	Xiangjiang	Changsha	99.61	82.53	9.93
KF26	969.3	3	2023-06-14	Xiangjiang	Changsha	126.25	105.15	24.76	2.87	0.28	18.96
KF27	953.4	3	2023-06-14	Xiangjiang	Changsha	114.53	99.95	19.69	4.86	0.33	13.19
KF28	852.7	3	2023-06-14	Xiangjiang	Changsha	110	95.65	18.4	3.83	0.38	13.18
KF29	645.1	1	2023-06-14	Xiangjiang	Changsha	100.56	83.33	10.94	2.32	0.26	7.72
KF30	688.9	1	2023-06-14	Xiangjiang	Changsha	94.74	81.68	7.49	0.47	0.25	6.25
KF31	780.3	2	2023-06-14	Xiangjiang	Changsha	91.87	81.72	7.29
KF32	674.5	1	2023-06-14	Xiangjiang	Changsha	90.39	76.66	6.34
KF106	998	3	2023-11-02	Xiangjiang	Changsha	141.89	113.37	26.12
KF107	889.9	2	2023-11-02	Xiangjiang	Changsha	138.62	110.19	22.25
KF108	858.4	2	2023-11-02	Xiangjiang	Changsha	137.12	110.85	24.79
KF109			2023-11-02	Xiangjiang	Changsha	155.57	123.08	34.7
KF110	1048.5	3	2023-11-02	Xiangjiang	Changsha	150.86	120.61	29.25
KF111	1043.8	3	2023-11-02	Xiangjiang	Changsha	159.65	127.74	37.86
KF112	833.5	2	2023-11-02	Xiangjiang	Changsha	139.33	111.6	22.01
KF113			2023-11-02	Xiangjiang	Changsha	133.87	105.86	21.2
KF114	874.3	2	2023-11-02	Xiangjiang	Changsha	130.47	104.71	18.43
KF115	865.9	2	2023-11-02	Xiangjiang	Changsha	121.51	95.29	17.67
KF116			2023-11-02	Xiangjiang	Changsha	140.05	112.48	26.71
KF117			2023-11-02	Xiangjiang	Changsha	144.83	117.57	30.42
KF118	886.8	2	2023-11-02	Xiangjiang	Changsha	130.15	107.18	18.46
KF119	709.3	1	2023-11-02	Xiangjiang	Changsha	127.84	100.18	18.62
KF120			2023-11-02	Xiangjiang	Changsha	138.52	107.77	22.84
KF121	840.1	2	2023-11-02	Xiangjiang	Changsha	131.69	108.33	22.42
CS71	863.2	3	2024-04-27	Xiangjiang	Changsha	138.63	114.23	26.25	1.34	0.47	23.25
CS72	952.9	3	2024-04-27	Xiangjiang	Changsha	132.8	105.62	19.61	1.4	0.33	16.67
CS73	852.2	2	2024-04-27	Xiangjiang	Changsha	115.91	93.64	11.99	0.68	0.25	10.17
CS74	854.9	3	2024-04-27	Xiangjiang	Changsha	124.71	101.62	16.68	1.1	0.26	13.91
CS75	839.8	2	2024-04-27	Xiangjiang	Changsha	116.05	94.22	13.47	1.8	0.39	10.43
CS76	654.4	1	2024-04-27	Xiangjiang	Changsha	105.95	83.2	9.62	0.62	0.2	8.15
CS77	945.7	3	2024-04-27	Xiangjiang	Changsha	126.57	102.39	17.18
CS78	879.6	2	2024-04-27	Xiangjiang	Changsha	122.59	98.84	16.19	0.74	0.21	13.93
CS79	1186.2	4	2024-04-27	Xiangjiang	Changsha	139.49	114.44	26.1	1.45	0.35	22.07
CS80	837.1	2	2024-04-27	Xiangjiang	Changsha	110.8	87.63	10.39
CS81	813.6	2	2024-04-27	Xiangjiang	Changsha	123.63	97.9	15.04	0.69	0.18	13.2
CS82	959.9	3	2024-04-27	Xiangjiang	Changsha	137.18	109.98	24.26	2.48	0.37	19.69
CS83	1081.3	4	2024-04-27	Xiangjiang	Changsha	140.97	115.99	26.7	3.83	0.3	20.54
CS84	788.8	2	2024-04-27	Xiangjiang	Changsha	117.06	94.5	13.99	0.82	0.14	11.71
CS85			2024-04-27	Xiangjiang	Changsha	103.7	83.52	8.82
CS86	951.1	3	2024-04-27	Xiangjiang	Changsha	125.14	105.42	17.03	0.85	0.15	14.35
CS87	962.2	3	2024-04-27	Xiangjiang	Changsha	120.17	96.07	12.83	0.88	0.2	10.63
CS88			2024-04-27	Xiangjiang	Changsha	124.71	100.76	16.06
CS89	884.2	2	2024-04-27	Xiangjiang	Changsha	128.78	102.58	17.24	0.98	0.16	14.78
CS90	780.1	1	2024-04-27	Xiangjiang	Changsha	102.39	81.32	8.39	0.73	0.18	6.97
CS91	852.4	2	2024-04-27	Xiangjiang	Changsha	129.07	105.99	20.91	1.13	0.17	17.71
CS92	738.6	1	2024-04-27	Xiangjiang	Changsha	102.4	81.79	8.79	0.47	0.19	7.33
CS93	798.8	2	2024-04-27	Xiangjiang	Changsha	121.78	98.26	14.97	0.88	0.14	13.21
CS94	793.4	1	2024-04-27	Xiangjiang	Changsha	109.65	91.5	11.65	0.76	0.13	9.46
CS95	953.4	3	2024-04-27	Xiangjiang	Changsha	132.41	104.77	17.93	1.3	0.21	14.79
CS96	868.1	2	2024-04-27	Xiangjiang	Changsha	122.95	96.07	14.94	1.03	0.24	12.4
CS97	835.3	2	2024-04-27	Xiangjiang	Changsha	114.04	89.55	15.3	0.88	0.11	13.32
CS98	842.8	2	2024-04-27	Xiangjiang	Changsha	119.47	95.83	14.62	0.75	0.15	12.3
CS99	936.2	3	2024-04-27	Xiangjiang	Changsha	121.56	97.58	14.55	0.69	0.13	12.26
CS100	1018.2	3	2024-04-27	Xiangjiang	Changsha	127.47	102.75	17.5	1.09	0.21	14.52
CS101	812.4	2	2024-04-27	Xiangjiang	Changsha	125.32	100.92	19.99	2.43	0.23	15.61
CS102	779	1	2024-04-27	Xiangjiang	Changsha	107.1	86.11	9.61	0.66	0.12	7.89
CS103	996.4	3	2024-04-27	Xiangjiang	Changsha	133.95	107.24	21.05	1.39	0.15	16.99
CS104	763.6	2	2024-04-27	Xiangjiang	Changsha	122.25	97.02	15.88	0.75	0.11	13.24
CS105	1013.4	3	2024-04-27	Xiangjiang	Changsha	125.25	99.1	16.89	1.06	0.12	13.6
CS106	731.4	1	2024-04-27	Xiangjiang	Changsha	98.52	78.56	7.14	0.62	0.1	5.93
CS107			2024-04-27	Xiangjiang	Changsha	110.61	88.35	10.51
CS108	796.7	2	2024-04-27	Xiangjiang	Changsha	112.01	89.65	11.8	0.6	0.12	9.72
CS109	760.4	1	2024-04-27	Xiangjiang	Changsha	117.64	94.73	14.38	1.01	0.18	11.44
CS110	858.5	2	2024-04-27	Xiangjiang	Changsha	109.3	84.5	10.96	0.56	0.19	8.99
CS111	893.5	2	2024-04-27	Xiangjiang	Changsha	112.6	90.67	11.97	0.7	0.15	9.77
CS112			2024-04-27	Xiangjiang	Changsha	113	92.9	11.71
CS113			2024-04-27	Xiangjiang	Changsha	107.21	86.06	11.8
CS114			2024-04-27	Xiangjiang	Changsha	95.44	75.44	6.99
CS1	956.2	3	2024-04-28	Xiangjiang	Changsha	129.87	101.62	19.81	2.1	0.36	16.13
CS2			2024-04-28	Xiangjiang	Changsha	121.89	93.38	14.84
CS3	714.5	2	2024-04-28	Xiangjiang	Changsha	120.12	92.97	14.26	1.62	0.22	11.7
CS4			2024-04-28	Xiangjiang	Changsha	119.9	92.94	12.39
CS5	782.7	2	2024-04-28	Xiangjiang	Changsha	116.51	89.72	14.89	2.14	0.28	11.88
CS6			2024-04-28	Xiangjiang	Changsha	124.83	96.34	15.48
CS7			2024-04-28	Xiangjiang	Changsha	103.84	80.03	8.37
CS8	982.8	3	2024-04-28	Xiangjiang	Changsha	121.8	95.6	14.95	1.95	0.27	10.18
CS9	1115.7	3	2024-04-28	Xiangjiang	Changsha	135.35	106.52	20.3	2.18	0.3	16.99
CS10	830.2	2	2024-04-28	Xiangjiang	Changsha	121.39	93.6	15.58	1.86	0.23	13.2
CS11	1011.4	3	2024-04-28	Xiangjiang	Changsha	135.29	106.79	20.3	1.03	0.2	17.96
CS12	785.6	2	2024-04-28	Xiangjiang	Changsha	112.3	88.35	10.91	1.38	0.19	8.58
CS13	983.9	3	2024-04-28	Xiangjiang	Changsha	115.21	90.21	12.72	1.14	0.22	10.49
CS14			2024-04-28	Xiangjiang	Changsha	101.29	78.34	7.69
CS15			2024-04-28	Xiangjiang	Changsha	127.78	79.97	10.19
CS16			2024-04-28	Xiangjiang	Changsha	107.22	84.28	8.36
CS17			2024-04-28	Xiangjiang	Changsha	108.03	83.55	8.98
CS18	642.2	1	2024-04-28	Xiangjiang	Changsha	86.56	68.13	3.93
CS19			2024-04-28	Xiangjiang	Changsha	90.98	69.51	5.07
CS20			2024-04-28	Xiangjiang	Changsha	100.25	78.86	7.59
CS21			2024-04-28	Xiangjiang	Changsha	91.46	70.56	5.25
CS22	1022.2	3	2024-04-28	Xiangjiang	Changsha	131.07	103.07	16.84	1.14	0.23	14.35
CS23			2024-04-28	Xiangjiang	Changsha	95.17	75.85	6.91
CS24	997.8	3	2024-04-28	Xiangjiang	Changsha	126.97	99.4	17.83	1.35	0.27	15.34
CS25			2024-04-28	Xiangjiang	Changsha	123.77	98.88	14.76
CS26			2024-04-28	Xiangjiang	Changsha	110.17	88.87	11.5
CS27			2024-04-28	Xiangjiang	Changsha	122.65	96.25	14.73
CS28			2024-04-28	Xiangjiang	Changsha	102.93	81.83	7.63
CS29	841.4	2	2024-04-28	Xiangjiang	Changsha	111.55	90.17	12.42	1.68	0.28	9.66
CS30			2024-04-28	Xiangjiang	Changsha	107.09	81.44	9.79
CS31	1019.5	3	2024-04-28	Xiangjiang	Changsha	135	104.59	24.3	2.71	0.29	18.92
CS32	1011.3	3	2024-04-28	Xiangjiang	Changsha	118.28	95.77	12.84	1.23	0.21	10.43
CS33			2024-04-28	Xiangjiang	Changsha	99.89	79.72	6.61
CS34			2024-04-28	Xiangjiang	Changsha	120	93.67	13.89
CS35	878.1	3	2024-04-28	Xiangjiang	Changsha	127.61	101.88	16.15	0.9	0.18	14.2
CS36	1065.8	3	2024-04-28	Xiangjiang	Changsha	128.36	100.33	19.25	1.7	0.27	16.14
CS37			2024-04-28	Xiangjiang	Changsha	113.23	90.69	11.92
CS38	1136.3	4	2024-04-28	Xiangjiang	Changsha	136.82	106.95	23.41	2.03	0.25	20.24
CS39	902.4	3	2024-04-28	Xiangjiang	Changsha	129.21	100.52	17.57	1.09	0.22	15.5
CS40	843	3	2024-04-28	Xiangjiang	Changsha	121.99	97.04	16.76	1.92	0.25	13.64
CS41			2024-04-28	Xiangjiang	Changsha	122.27	96.69	14.67
CS42			2024-04-28	Xiangjiang	Changsha	104.53	82.51	8.54
CS43	875.1	3	2024-04-28	Xiangjiang	Changsha	115.34	91.09	13.11	1.11	0.19	11.03
CS44			2024-04-28	Xiangjiang	Changsha	96.41	75.68	6.4
CS45			2024-04-28	Xiangjiang	Changsha	112.24	87.01	10.96
CS46			2024-04-28	Xiangjiang	Changsha	120.98	95.33	15.06
CS47			2024-04-28	Xiangjiang	Changsha	129.77	99.56	16.13
CS48	1056.3	3	2024-04-28	Xiangjiang	Changsha	149.99	116.37	26.94	1.9	0.24	23.18
CS49	925.5	3	2024-04-28	Xiangjiang	Changsha	121.2	94.54	14.11	1.51	0.17	11.64
CS50	886.1	2	2024-04-28	Xiangjiang	Changsha	118.17	92.98	12.74	0.98	0.25	10.82
CS51	889.3	2	2024-04-28	Xiangjiang	Changsha	110.6	84.37	12.44	1.48	0.23	9.74
CS52	995.1	3	2024-04-28	Xiangjiang	Changsha	110.64	86.51	12.38	1.04	0.18	10.32
CS53			2024-04-28	Xiangjiang	Changsha	114.32	89.11	12.17
CS54	899.3	3	2024-04-28	Xiangjiang	Changsha	111.23	84.56	11.38	1.26	0.18	9.08
CS55			2024-04-28	Xiangjiang	Changsha	119.62	93.57	14.76
CS56			2024-04-28	Xiangjiang	Changsha	98.56	78.43	6.15
CS57	864.1	3	2024-04-28	Xiangjiang	Changsha	126.97	100.1	18.38	1.29	0.23	15.55
CS58	939.1	3	2024-04-28	Xiangjiang	Changsha	130.68	100.92	21.41	2.8	0.26	16.87
CS59	841.6	2	2024-04-28	Xiangjiang	Changsha	131.23	103.25	21.02	1.7	0.29	17.55
CS60			2024-04-28	Xiangjiang	Changsha	97.05	75.77	6.97
CS61			2024-04-28	Xiangjiang	Changsha	96.39	75.83	7.21
CS62			2024-04-28	Xiangjiang	Changsha	96.21	75.26	6.82
CS63			2024-04-28	Xiangjiang	Changsha	93.98	71.62	6.01
CS64	657.1	1	2024-04-28	Xiangjiang	Changsha	94.84	73.79	5.81
CS65			2024-04-28	Xiangjiang	Changsha	103.1	80.45	7.85
CS66			2024-04-28	Xiangjiang	Changsha	99.83	77.99	6.62
CS67			2024-04-28	Xiangjiang	Changsha	99.49	75.85	7.04
CS68			2024-04-28	Xiangjiang	Changsha	91.98	70.4	5.57
CS69	781	1	2024-04-28	Xiangjiang	Changsha	92.64	71.36	5.01
CS70			2024-04-28	Xiangjiang	Changsha	96.35	74.36	6.58
CS71			2024-04-28	Xiangjiang	Changsha	94.09	71.98	5.32
CS72			2024-04-28	Xiangjiang	Changsha	89.09	69.48	4.84
CS73	662.99	1	2024-04-28	Xiangjiang	Changsha	92.62	71.84	5.32
CS74			2024-04-28	Xiangjiang	Changsha	100	78.51	6.98
CS75	859.1	3	2024-04-28	Xiangjiang	Changsha	131.11	100.91	16.95	1.25	0.22	14.68
CS76	946.9	3	2024-04-28	Xiangjiang	Changsha	125.24	96.19	16.58	1.17	0.2	13.88
CS77	628.84	1	2024-04-28	Xiangjiang	Changsha	91.54	71.21	5.66
CS78			2024-04-28	Xiangjiang	Changsha	106.22	81.64	9.91
CS79			2024-04-28	Xiangjiang	Changsha	110.14	86.04	11.13
CS80			2024-04-28	Xiangjiang	Changsha	98.83	77.04	6.21
CS81	648.9	1	2024-04-28	Xiangjiang	Changsha	86.74	66.13	5.14
CS82			2024-04-28	Xiangjiang	Changsha	101.23	78.04	7.99
CS83	722.7	1	2024-04-28	Xiangjiang	Changsha	102.15	80.42	8.67	1.17	0.24	6.89
CS84			2024-04-28	Xiangjiang	Changsha	111.8	87.14	11.22
CS85	858.6	3	2024-04-28	Xiangjiang	Changsha	125.15	96.64	15.61
CS86	807.6	2	2024-04-28	Xiangjiang	Changsha	107.91	83.63	10.1	1.53	0.26	8.95
CS87	744.8	1	2024-04-28	Xiangjiang	Changsha	102.53	80.5	9.05	1.33	0.22	6.87
CS88	826.3	2	2024-04-28	Xiangjiang	Changsha	118.5	92.39	13.19	1.4	0.2	10.94
CS89			2024-04-28	Xiangjiang	Changsha	107.55	84.96	9.35
CS90	843.1	2	2024-04-28	Xiangjiang	Changsha	117.71	91.71	13.93	1.59	0.2	11.28
CS91	851.9	2	2024-04-28	Xiangjiang	Changsha	126.68	98.5	19.17	2.16	0.24	15
CS92			2024-04-28	Xiangjiang	Changsha	91.7	71.45	6.2
CS93			2024-04-28	Xiangjiang	Changsha	101.62	79.65	9.14
CS94			2024-04-28	Xiangjiang	Changsha	105.44	82.2	8.93
CS95			2024-04-28	Xiangjiang	Changsha	96.6	75.8	6.71
CS96			2024-04-28	Xiangjiang	Changsha	94.96	73.64	6.78
CS97			2024-04-28	Xiangjiang	Changsha	102.14	77.29	8.1
CS98			2024-04-28	Xiangjiang	Changsha	93.9	73.19	6.68
CS99	928.15	2	2024-04-28	Xiangjiang	Changsha	108.44	80.87	9.23
CS100	636.3	1	2024-04-28	Xiangjiang	Changsha	100.34	77.9	8.82	1.18	0.23	9.81
CS101	675.5	1	2024-04-28	Xiangjiang	Changsha	109.09	82.68	12.06
CS102	711.1	1	2024-04-28	Xiangjiang	Changsha	90.56	70.04	4.94
CS103			2024-04-28	Xiangjiang	Changsha	116.66	89.35	11.53
CS104			2024-04-28	Xiangjiang	Changsha	103.39	78.69	7.71
CS105			2024-04-28	Xiangjiang	Changsha	93.93	73.09	6.55
CS106	719.5	1	2024-04-28	Xiangjiang	Changsha	105.9	81.24	8.15
CS107	717.4	1	2024-04-28	Xiangjiang	Changsha	87.43	67.4	5.29
CS108	712.8	1	2024-04-28	Xiangjiang	Changsha	95.79	73.14	6.69
CS109	674.2	1	2024-04-28	Xiangjiang	Changsha	92.52	70.73	5.55
CS110			2024-04-28	Xiangjiang	Changsha	86.73	67.48	4.92
CS111			2024-04-28	Xiangjiang	Changsha	96.75	74.3	7.26
CS112			2024-04-28	Xiangjiang	Changsha	97.04	74.63	7.48
CS113	729.86	1	2024-04-28	Xiangjiang	Changsha	93.43	72.87	6.2
CS114			2024-04-28	Xiangjiang	Changsha	88.92	67.55	5.44
CS115			2024-04-28	Xiangjiang	Changsha	97.2	74.54	7.35
CS116			2024-04-28	Xiangjiang	Changsha	92.26	72.52	5.56
SP1	1158.9	4	2023-05-11	Xiangjiang	Yongzhou	152.03	116.2	28.39
SP2	798.3	2	2023-05-11	Xiangjiang	Yongzhou	112.1	79.11	12.51
SP3			2023-05-11	Xiangjiang	Yongzhou	127.21	94.13	17.29
SP4	788.4	2	2023-05-11	Xiangjiang	Yongzhou	107.12	80.61	10.98	1.88	0.22	8.67	428	3657.45	45.3722	421.852	0.824	21.684
SP5	705.6	2	2023-05-11	Xiangjiang	Yongzhou	105.11	79.06	10.22	1.03	0.2	8.46	357	1838.55	23.2551	217.323	0.883	12.1749
SP6	666.1	1	2023-05-11	Xiangjiang	Yongzhou	97.06	73.49	8.05	1.02	0.14	6.55	398	2899.71	39.4573	442.704	0.908	15.5725
SP7	623.3	1	2023-05-11	Xiangjiang	Yongzhou	104.08	75.56	10.67	1.27	0.14	8.64	380	3447.14	45.6213	398.975	0.862	14.6991
SP8	908.3	3	2023-05-11	Xiangjiang	Yongzhou	117.12	88.58	15.09
SP9	656.3	1	2023-05-11	Xiangjiang	Yongzhou	104.15	75.8	11.06	2.22	0.16	8.08	558	7742.25	102.141	958.199	0.902	27.4752
SP10	792.9	2	2023-05-11	Xiangjiang	Yongzhou	115.23	82.44	12.72
SP11	623.1	1	2023-05-11	Xiangjiang	Yongzhou	96.07	68.74	7.97	1.21	0.19	6.14	626	3986.63	57.9958	649.289	0.854	19.7068
SP12	645.3	1	2023-05-11	Xiangjiang	Yongzhou	97	71.85	8.76	0.77	0.14	7.46	279	1534.5	21.357	205.697	0.969	10.3217
SP13	604.5	1	2023-05-11	Xiangjiang	Yongzhou	103.09	74.3	10.48	1.53	0.2	8.27	739	5653.35	76.0882	683.597	0.866	18.5006
SP14	944.8	3	2023-05-11	Xiangjiang	Yongzhou	123.1	90.35	15.89
SP15			2023-05-11	Xiangjiang	Yongzhou	82.24	61.55	4.75
SP16	845.8	2	2023-05-11	Xiangjiang	Yongzhou	95.2	83.83	13.23
SP17	726.6	1	2023-05-11	Xiangjiang	Yongzhou	104.12	78.96	10.4	1.36	0.12	8.16	432	4896	62.0061	600	0.837	16.6667
SP18	568.6	1	2023-05-11	Xiangjiang	Yongzhou	83.05	60.52	5.3	0.79	0.14	3.85	370	2087.86	34.4986	542.301	0.877	20.5195
SP19	933.2	3	2023-05-11	Xiangjiang	Yongzhou	125.04	92.84	18.67
SP20	847.2	3	2023-05-11	Xiangjiang	Yongzhou	107.1	82.33	11.13
SP22	463.5	1	2023-05-11	Xiangjiang	Yongzhou	68.01	55.99	2.62
SP23	515.6	1	2023-05-11	Xiangjiang	Yongzhou	67.94	53.99	1.77
SP24	453.4		2023-05-11	Xiangjiang	Yongzhou	61.36	48.31	2.38
SP25			2023-05-11	Xiangjiang	Yongzhou	66.62	53.89	2.62
SP26			2023-05-11	Xiangjiang	Yongzhou	69.19	53.93	2.63
SP27			2023-05-11	Xiangjiang	Yongzhou	72.39	57.39	2.81
SP28			2023-05-11	Xiangjiang	Yongzhou	71.22	55.26	2.93
SP29	456.3		2023-05-11	Xiangjiang	Yongzhou	56.97	48.28	1.67
SP30			2023-05-11	Xiangjiang	Yongzhou	69.03	55.83	2.51
SP35	1086.3	4	2023-05-11	Xiangjiang	Yongzhou	145.11	114.66	28.46
SP36	991.8	3	2023-05-11	Xiangjiang	Yongzhou	14.07	110.46	26.96
SP37	1165.6	5	2023-05-11	Xiangjiang	Yongzhou	168.35	136.89	59.3
SP38	1089.4	4	2023-05-11	Xiangjiang	Yongzhou	156.27	125.46	45.46
SP39			2023-05-11	Xiangjiang	Yongzhou	133.25	109.13	27.18
SP40	1289.3	5	2023-05-11	Xiangjiang	Yongzhou	162.14	130.88	48.92
SP41	945.5	3	2023-05-11	Xiangjiang	Yongzhou	135.07	109.23	25.14	5.88	0.38	30.11	741	11466	104.971	380.804	0.945	19.5284
SP42	1002.2	3	2023-05-11	Xiangjiang	Yongzhou	152.1	119.74	37.57	3.36	0.36	14.02	655	6113.33	51.0551	436.044	1.012	23.9658
SP43	899.1	3	2023-05-11	Xiangjiang	Yongzhou	126.14	99.81	17.94
SP44	1088.1	4	2023-05-11	Xiangjiang	Yongzhou	147.36	121.18	32.6
SP45	1244.4	5	2023-05-11	Xiangjiang	Yongzhou	166.57	135.26	53.12
SP46	1052.7	3	2023-05-11	Xiangjiang	Yongzhou	132.46	109.13	24.04
SP47	935.6	3	2023-05-11	Xiangjiang	Yongzhou	122.34	97.48	17.93
SP48	1277.4	5	2023-05-11	Xiangjiang	Yongzhou	160.58	133.99	54.82	8.97	0.46	42.11	979	19090.5	142.477	453.348	0.987	21.3014
SP49	1261.4	5	2023-05-11	Xiangjiang	Yongzhou	152.05	125.45	39.47
SP50	941.7	3	2023-05-11	Xiangjiang	Yongzhou	120.1	97.54	18.52
SP51	824	2	2023-05-11	Xiangjiang	Yongzhou	110.14	91.21	15.84
SP52			2023-05-11	Xiangjiang	Yongzhou	164.67	134.26	50.32
SP53	1217.3	5	2023-05-11	Xiangjiang	Yongzhou	157.48	125.85	44.82
SP54	1084.6	4	2023-05-11	Xiangjiang	Yongzhou	138.14	108	21.28
SP55	1078.8	4	2023-05-11	Xiangjiang	Yongzhou	151.24	126.12	48.04	7.14	0.58	34.51	1272	15658.8	124.158	453.746	0.926	20.6897
SP56	983.7	3	2023-05-11	Xiangjiang	Yongzhou	129.15	107.11	21.71
SP57	994.2	3	2023-05-11	Xiangjiang	Yongzhou	137.25	112.81	29.34	4.34	0.33	22.75	721	9482.24	84.055	416.802	0.956	19.0769
SP58	1023.1	4	2023-05-11	Xiangjiang	Yongzhou	134.14	108	23.2
SP59	937.3	3	2023-05-11	Xiangjiang	Yongzhou	131.05	109.81	25.24	4.96	0.35	19.13	681	9650.74	87.8858	504.482	0.972	25.9279
SP60	925.5	3	2023-05-11	Xiangjiang	Yongzhou	132.14	107.02	23.52
LL89	1308.5	5	2023-05-12	Xiangjiang	Yongzhou	173.84	142.23	62.1	13.28	0.41	44.82	692	22414	157.59	500.09	1.035	29.6296
LL90	1246.6	5	2023-05-12	Xiangjiang	Yongzhou	168.12	136.11	59.9	15.63	0.42	40.89	913	33976.6	249.626	830.928	0.999	38.2245
LL91	1159.8	4	2023-05-12	Xiangjiang	Yongzhou	157.42	126.05	45.2	6.92	0.45	35.58	789	12133.1	96.256	341.008	1	19.4491
LL92	1024.9	4	2023-05-12	Xiangjiang	Yongzhou	151.34	128.21	51.1	9.21	0.46	38.6	880	17619.1	137.424	456.454	1.003	23.8601
LL93	1044.4	4	2023-05-12	Xiangjiang	Yongzhou	155.26	129.3	45.9	8.2	0.34	34.8	733	17678.2	136.723	507.995	0.973	23.5632
LL94	1286.4	5	2023-05-12	Xiangjiang	Yongzhou	165.52	137.01	61.6
LL95	1193	4	2023-05-12	Xiangjiang	Yongzhou	161.32	128.06	49.7	8.84	0.43	37.94	882	18132.3	141.592	477.92	0.992	23.2999
LL96			2023-05-12	Xiangjiang	Yongzhou	154.1	125.24	41.8
LL97			2023-05-12	Xiangjiang	Yongzhou	137.25	112.01	26.1
LL98			2023-05-12	Xiangjiang	Yongzhou	121.03	97.3	17.7
SP134			2023-05-12	Xiangjiang	Yongzhou	104.99	85.23	9.6
SP135			2023-05-12	Xiangjiang	Yongzhou	93.95	73.75	5.74
SP136			2023-05-12	Xiangjiang	Yongzhou	110.8	89.3	10.11
SP137			2023-05-12	Xiangjiang	Yongzhou	114.36	89.97	8.89
SP138			2023-05-12	Xiangjiang	Yongzhou	94.58	74.46	6.04
SP139			2023-05-12	Xiangjiang	Yongzhou	102.97	81.02	8.3
SP140			2023-05-12	Xiangjiang	Yongzhou	105.84	83.26	8.14
SP141			2023-05-12	Xiangjiang	Yongzhou	102.01	81.97	8
SP142			2023-05-12	Xiangjiang	Yongzhou	88.55	69.45	5.3
SP143			2023-05-12	Xiangjiang	Yongzhou	96.97	78.87	6.17
SP144			2023-05-12	Xiangjiang	Yongzhou	96.49	76.54	6.16
SP145			2023-05-12	Xiangjiang	Yongzhou	91.72	73.23	4.85
SP146			2023-05-12	Xiangjiang	Yongzhou	83.35	65.71	3.75
SP147			2023-05-12	Xiangjiang	Yongzhou	92.66	74.34	5.9
SP148			2023-05-12	Xiangjiang	Yongzhou	88.48	72.25	4.59
SP149			2023-05-12	Xiangjiang	Yongzhou	93.02	72.54	5.28
SP150			2023-05-12	Xiangjiang	Yongzhou	88.33	71.47	4.42
SP151			2023-05-12	Xiangjiang	Yongzhou	91.73	75.11	5.56
SP152			2023-05-12	Xiangjiang	Yongzhou	88.68	70.58	4.6
SP153			2023-05-12	Xiangjiang	Yongzhou	94.52	76.49	5.68
SP154			2023-05-12	Xiangjiang	Yongzhou	93.35	73.82	5.32
SP155			2023-05-12	Xiangjiang	Yongzhou	94.92	75.9	5.59
SP156			2023-05-12	Xiangjiang	Yongzhou	100.75	78.52	7.01
SP157			2023-05-12	Xiangjiang	Yongzhou	94.83	77.21	6.55
SP158			2023-05-12	Xiangjiang	Yongzhou	101.34	80.25	7.05
SP159			2023-05-12	Xiangjiang	Yongzhou	79.36	66.4	3.34
SP160			2023-05-12	Xiangjiang	Yongzhou	91.25	73.36	5.03
SP161			2023-05-12	Xiangjiang	Yongzhou	81.04	64.29	3.19
SP47			2023-10-18	Xiangjiang	Yongzhou	148.17	120.55	34.68
SP48			2023-10-18	Xiangjiang	Yongzhou	127.04	103.75	16.71
SP49			2023-10-18	Xiangjiang	Yongzhou	104.62	85.7	9.64
SP50			2023-10-18	Xiangjiang	Yongzhou	101.57	81.12	8.01
SP51			2023-10-18	Xiangjiang	Yongzhou	89.12	71.05	4.62
SP52			2023-10-18	Xiangjiang	Yongzhou	67.6	52.58	2.07
SP53	907.68	2	2023-10-18	Xiangjiang	Yongzhou	144.27	112.07	29.45
SP54			2023-10-18	Xiangjiang	Yongzhou	127.83	103.44	17.98
SP55	1010.41	2	2023-10-18	Xiangjiang	Yongzhou	141.2	115.74	26.18
SP56			2023-10-18	Xiangjiang	Yongzhou	111.71	90.11	10.42
SP57			2023-10-18	Xiangjiang	Yongzhou	127.97	102.67	19.85
SP58			2023-10-18	Xiangjiang	Yongzhou	122.07	97.58	15.48
SP59			2023-10-18	Xiangjiang	Yongzhou	121.47	97.4	14.61
SP60			2023-10-18	Xiangjiang	Yongzhou	107.6	89.16	9.8
SP61			2023-10-18	Xiangjiang	Yongzhou	108.68	86.62	9.47
SP62			2023-10-18	Xiangjiang	Yongzhou	98.91	77.98	6.7
SP63	602	1	2023-10-18	Xiangjiang	Yongzhou	95.78	76.12	6.19
SP64	682.6	1	2023-10-18	Xiangjiang	Yongzhou	91.21	74.43	5.73
LL77			2023-10-19	Xiangjiang	Yongzhou	165.06	128.69	36.53
LL78			2023-10-19	Xiangjiang	Yongzhou	129.25	108.91	22.38
LL79			2023-10-19	Xiangjiang	Yongzhou	156.56	120.32	28.74
LL80			2023-10-19	Xiangjiang	Yongzhou	150.04	120.85	29.16
LL81			2023-10-19	Xiangjiang	Yongzhou	134.01	108.82	19.89
LL82			2023-10-19	Xiangjiang	Yongzhou	153.64	125.76	29.33
LL83			2023-10-19	Xiangjiang	Yongzhou	128.6	103.73	17.78
LL84			2023-10-19	Xiangjiang	Yongzhou	141.31	114.31	26.03
LL85			2023-10-19	Xiangjiang	Yongzhou	156.78	127.01	39.23
LL86			2023-10-19	Xiangjiang	Yongzhou	141.2	110.63	25.11
LL87			2023-10-19	Xiangjiang	Yongzhou	102.65	82.88	9.85
LL88			2023-10-19	Xiangjiang	Yongzhou	127.24	107.64	19.66
LL89			2023-10-19	Xiangjiang	Yongzhou	112.9	100.16	14.67
LL90			2023-10-19	Xiangjiang	Yongzhou	125.38	101.88	16.47
LL91			2023-10-19	Xiangjiang	Yongzhou	134.98	111.51	19.61
LL92			2023-10-19	Xiangjiang	Yongzhou	136.99	112.32	20.43
LL93			2023-10-19	Xiangjiang	Yongzhou	147.89	120.17	30.72
LL94			2023-10-19	Xiangjiang	Yongzhou	117.43	97.09	15.8
LL95			2023-10-19	Xiangjiang	Yongzhou	134.53	108.79	23.99
LL96			2023-10-19	Xiangjiang	Yongzhou	115.3	95.72	12.86
LL97			2023-10-19	Xiangjiang	Yongzhou	133.81	108.72	20.49
LL98			2023-10-19	Xiangjiang	Yongzhou	152.71	122.08	32.97
LL99			2023-10-19	Xiangjiang	Yongzhou	111.68	90.35	10.74
LL100			2023-10-19	Xiangjiang	Yongzhou	115.81	92.4	13.99
LL101			2023-10-19	Xiangjiang	Yongzhou	121.64	98.44	16.51
LL102			2023-10-19	Xiangjiang	Yongzhou	109.66	84.39	10.86
LL103			2023-10-19	Xiangjiang	Yongzhou	121.46	100.15	15.87
LL104			2023-10-19	Xiangjiang	Yongzhou	100.39	91.51	11.38
LL105			2023-10-19	Xiangjiang	Yongzhou	111.91	90.23	11.29
LL106			2023-10-19	Xiangjiang	Yongzhou	105.85	84.8	9.94
LL107			2023-10-19	Xiangjiang	Yongzhou	114.11	92.14	13.03
LL108			2023-10-19	Xiangjiang	Yongzhou	106.23	87.5	10.1
LL109			2023-10-19	Xiangjiang	Yongzhou	115.54	92.57	13.43
LL110			2023-10-19	Xiangjiang	Yongzhou	115.73	89.96	11.65
LL111			2023-10-19	Xiangjiang	Yongzhou	108.12	87.99	9.56
LL112			2023-10-19	Xiangjiang	Yongzhou	108.94	86.89	10.3
LL113			2023-10-19	Xiangjiang	Yongzhou	111.01	88.25	10.44
LL114			2023-10-19	Xiangjiang	Yongzhou	100.21	80.58	9.09
LL115			2023-10-19	Xiangjiang	Yongzhou	104.5	83.19	9.64
LL116			2023-10-19	Xiangjiang	Yongzhou	99.84	79.95	8.93
LL117			2023-10-19	Xiangjiang	Yongzhou	106.92	84.06	9.54
LL118			2023-10-19	Xiangjiang	Yongzhou	111.99	88.29	12.26
LL119			2023-10-19	Xiangjiang	Yongzhou	107.12	85.31	10.32
LL120			2023-10-19	Xiangjiang	Yongzhou	98.53	77.85	7.81
LL121			2023-10-19	Xiangjiang	Yongzhou	97.78	79.79	8.48
LL122			2023-10-19	Xiangjiang	Yongzhou	101.76	79.06	8.99
SP1	1163.3	5	2024-05-02	Xiangjiang	Yongzhou	163.34	131.53	39.75	4.98	0.34	33.1	486	7118.47	54.1205	215.06		15.0453
SP2	930.1	3	2024-05-02	Xiangjiang	Yongzhou	137.44	109.01	26.01	5.75	0.38	19.63	696	10531.6	96.6111	536.504		29.2919
SP3	936.2	3	2024-05-02	Xiangjiang	Yongzhou	138.4	109.65	23.22	1.77	0.4	20.46	431	1907.17	17.3933	93.2148	0.87	8.65103
SP4	1270.8	5	2024-05-02	Xiangjiang	Yongzhou	174.44	138.69	50.62	2.96	0.45	44.36	397	2611.38	18.8289	58.8678	0.833	6.67268
SP5	1040.2	4	2024-05-02	Xiangjiang	Yongzhou	145.86	116.55	37.25	8.44	0.32	26.73	419	11051.1	94.8187	413.435		31.575
SP6	903.4	3	2024-05-02	Xiangjiang	Yongzhou	133.16	106.1	22.28	2.3	0.26	18.86	513	4538.08	42.7717	240.619	0.928	12.1951
SP7	990.3	3	2024-05-02	Xiangjiang	Yongzhou	147.33	115.66	27.36
SP8	1071	4	2024-05-02	Xiangjiang	Yongzhou	153.62	121.87	33.08	2.83	0.3	28.88	517	4877.03	40.0183	168.872		9.79917
SP9	966.1	3	2024-05-02	Xiangjiang	Yongzhou	143.71	115.66	31.48	2.5	0.24	27.31	401	4177.08	36.1152	152.951	0.928	9.15416
SP10	925.7	3	2024-05-02	Xiangjiang	Yongzhou	119.32	96.13	13.72	0.8	0.2	11.86	358	1432	14.8965	120.742		6.74536
SP11	965.5	3	2024-05-02	Xiangjiang	Yongzhou	145.99	116.06	30.05	2.91	0.31	25.43	374	3510.77	30.2496	138.056		11.4432
SP12			2024-05-02	Xiangjiang	Yongzhou	120.48	96.05	14.07
SP13			2024-05-02	Xiangjiang	Yongzhou	115.15	89.99	13.19
SP14	654.7	1	2024-05-02	Xiangjiang	Yongzhou	91.84	73.36	6.13
SP15	1055.9	4	2024-05-02	Xiangjiang	Yongzhou	143.31	114.12	33.89	6.95	0.25	25.48	352	9785.6	85.7483	384.05		27.2763
SP16	1138.3	4	2024-05-02	Xiangjiang	Yongzhou	148.82	122.54	42.92	9.56	0.29	30.98	591	19482.6	158.99	628.877		30.8586
SP17	1182	4	2024-05-02	Xiangjiang	Yongzhou	158.55	126.17	37.45	2.81	0.28	32.34	465	4666.61	36.9867	144.298	0.947	8.68893
SP18	977.6	3	2024-05-02	Xiangjiang	Yongzhou	134.67	105.28	26.49	3.49	0.27	21.18	544	7031.7	66.7905	331.997		16.4778
SP19	1034.5	4	2024-05-02	Xiangjiang	Yongzhou	149.69	118.84	28.84	3.04	0.2	24.23	301	4575.2	38.4988	188.824		12.5464
SP20	865	2	2024-05-02	Xiangjiang	Yongzhou	121.96	96.67	21.79	5.29	0.27	15.67	400	7837.04	81.07	500.13		33.7588
SP21	938.3	3	2024-05-02	Xiangjiang	Yongzhou	138.5	110.33	26.3	1.95	0.25	22.71	291	2269.8	20.5728	99.9472		8.58653
SP22			2024-05-02	Xiangjiang	Yongzhou	139.26	110.25	25.27
SP23	906.5	3	2024-05-02	Xiangjiang	Yongzhou	146.24	114.4	31.23	3.78	0.21	25.23	346	6228	54.4406	246.849	0.909	14.9822
SP24	995.4	3	2024-05-02	Xiangjiang	Yongzhou	150.42	119.44	29.92	1.76	0.21	26.22	252	2112	17.6825	80.5492	0.959	6.71243
SP25	885.2	2	2024-05-02	Xiangjiang	Yongzhou	133.69	105.56	20	1.86	0.36	16.79	640	3306.67	31.325	196.943	0.798	11.078
SP26	1044.4	4	2024-05-02	Xiangjiang	Yongzhou	141.04	112.75	28.5	1.92	0.25	24.29	475	3648	32.3548	150.185	0.734	7.90449
SP27	944.7	3	2024-05-02	Xiangjiang	Yongzhou	133.08	106.26	23.06	3.58	0.25	18.44	551	7890.32	74.2548	427.892		19.4143
SP28	861.5	3	2024-05-02	Xiangjiang	Yongzhou	131.73	102.73	19.8	1.18	0.17	17.16	322	2235.06	21.7566	130.248		6.87646
SP29	970.1	3	2024-05-02	Xiangjiang	Yongzhou	130.48	102.94	17.99	1.26	0.18	15.44	287	2009	19.5162	130.117	0.877	8.16062
SP30	973.2	3	2024-05-02	Xiangjiang	Yongzhou	135.36	109.83	23.66	2.46	0.19	19.76	309	4000.74	36.4266	202.466		12.4494
SP31	1004.3	3	2024-05-02	Xiangjiang	Yongzhou	131.46	105.4	19.65	3.13	0.17	15.18	295	5431.47	51.532	357.804		20.6192
SP32	1085.5	4	2024-05-02	Xiangjiang	Yongzhou	152.84	121.93	34.01	5.47	0.23	26.27	480	11415.7	93.6246	434.551		20.8222
SP33	978.5	3	2024-05-02	Xiangjiang	Yongzhou	135.7	108.54	23.96	2.98	0.22	19.34	332	4497.09	41.4326	232.528		15.4085
SP34	948.1	3	2024-05-02	Xiangjiang	Yongzhou	141.79	109.76	26.91	3.3	0.21	22.28	304	4777.14	43.5235	214.414		14.8115
SP35	934.8	3	2024-05-02	Xiangjiang	Yongzhou	134.9	107.91	23.61	3.54	0.22	18.56	455	7321.36	67.8469	394.47		19.0733
SP36			2024-05-02	Xiangjiang	Yongzhou	129.81	103.23	20
SP37	984.6	3	2024-05-02	Xiangjiang	Yongzhou	138.63	109.41	22.02	2.19	0.27	18.39	314	2546.89	23.2784	138.493	0.908	11.9086
SP38	1276.1	5	2024-05-02	Xiangjiang	Yongzhou	161.58	127	37.34	3.03	0.22	32.08	315	4338.41	34.1607	135.237		9.44514
SP39	702	1	2024-05-02	Xiangjiang	Yongzhou	92.82	71.67	6.4
SP40			2024-05-02	Xiangjiang	Yongzhou	121.16	95.92	15.11
SP41			2024-05-02	Xiangjiang	Yongzhou	145.23	115.14	27.06
SP42			2024-05-02	Xiangjiang	Yongzhou	113.26	88.32	12.75
SP43	943.7	3	2024-05-02	Xiangjiang	Yongzhou	141.25	111.82	30.35	4.64	0.21	24.13	259	5722.67	51.1775	237.16		19.2292
SP44	896.3	3	2024-05-02	Xiangjiang	Yongzhou	136.31	106.68	25.5	3.2	0.21	20.56	232	3535.24	33.1387	171.947		15.5642
SP45	970.3	3	2024-05-02	Xiangjiang	Yongzhou	139.96	110.23	27.38	3.23	0.28	24.42	463	5341.04	48.4536	218.716		13.2269
SP46	977.6	3	2024-05-02	Xiangjiang	Yongzhou	142.83	112.66	26.08	1.85	0.24	22.06	402	3098.75	27.5053	140.469	0.881	8.38622
SP47	935.6	3	2024-05-02	Xiangjiang	Yongzhou	146.08	115.89	29.1	2.86	0.18	24.19	232	3686.22	31.8079	152.386		11.8231
SP48	1011.2	3	2024-05-02	Xiangjiang	Yongzhou	136.73	107.58	27.44	3.25	0.24	21.98	385	5213.54	48.462	237.195		14.7862
SP49	886.5	2	2024-05-02	Xiangjiang	Yongzhou	127.49	99.86	18.86	4.24	0.24	13.23	457	8073.67	80.8499	610.254		32.0484
SP50	689.5	1	2024-05-02	Xiangjiang	Yongzhou	95.13	75.17	7.15	0.48	0.12	5.95	270	1080	14.3674	181.513		8.06723
SP51			2024-05-02	Xiangjiang	Yongzhou	123.54	96.17	13.92
SP52	675.8	1	2024-05-02	Xiangjiang	Yongzhou	103.12	82.13	8.81	1.34	0.18	6.78	323	2404.56	29.2774	354.654		19.764
SP53	1136.5	4	2024-05-02	Xiangjiang	Yongzhou	152.23	119.07	33.91	3.02	0.21	29.02	231	3322	27.8996	114.473		10.4066
SP54	1211.3	5	2024-05-02	Xiangjiang	Yongzhou	170.12	132.16	51.9	7.32	0.16	42.46	228	10431	78.9271	245.667	0.975	17.2398
SP55	1112.9	4	2024-05-02	Xiangjiang	Yongzhou	156.89	125.3	44.69	5.19	0.23	37.31	257	5799.26	46.283	155.434		13.9105
SP56	1068.7	4	2024-05-02	Xiangjiang	Yongzhou	147.92	118.3	32.84	4.68	0.21	26.6	328	7309.71	61.7896	274.801		17.594
SP57	939.2	3	2024-05-02	Xiangjiang	Yongzhou	134.66	105.88	22.19
SP58			2024-05-02	Xiangjiang	Yongzhou	128.18	99.68	20
SP59	755.4	2	2024-05-02	Xiangjiang	Yongzhou	112.28	86.53	14.09	2.29	0.22	11.06	398	4142.82	47.8772	374.577		20.7052
SP60			2024-05-02	Xiangjiang	Yongzhou	108.76	83.9	11.51
SP61	908.7	3	2024-05-02	Xiangjiang	Yongzhou	142.6	112.41	28.71	2.39	0.21	25.1	298	3391.52	30.171	135.12		9.52191
SP62			2024-05-02	Xiangjiang	Yongzhou	113.82	90.34	13.64
SP63	906.7	3	2024-05-02	Xiangjiang	Yongzhou	137.32	109.16	25.63	3.58	0.22	20.91	284	4621.45	42.3365	221.016		17.121
SP64	949.1	3	2024-05-02	Xiangjiang	Yongzhou	131.74	102.7	22.6	2.58	0.16	18.71	184	2967	28.89	158.578		13.7894
SP65	844.7	2	2024-05-02	Xiangjiang	Yongzhou	124.55	98.12	18.39	2.58	0.17	15.08						17.1088
SP66	764.8	2	2024-05-02	Xiangjiang	Yongzhou	117.95	91.46	16.28	1.74	0.19	13.89	237	2170.42	23.7308	156.258	0.948	12.527
SP67	862.3	3	2024-05-02	Xiangjiang	Yongzhou	136.01	107.06	21.79	2.83	0.17	17.62	183	3046.41	28.4552	172.895		16.0613
SP68	850.6	2	2024-05-02	Xiangjiang	Yongzhou	133.01	103.82	20.92	1.52	0.21	18.12	230	1664.76	16.0351	91.8743	0.953	8.38852
SP69	1047.2	3	2024-05-02	Xiangjiang	Yongzhou	153.87	117.98	40.58	9.04	0.24	29.39	396	14916	126.428	507.52		30.7588
SP70			2024-05-02	Xiangjiang	Yongzhou	128.52	99.64	19.99
SP71	784	2	2024-05-02	Xiangjiang	Yongzhou	120.99	96.97	15.96	1.7	0.24	13.39	304	2153.33	22.2062	160.817	0.967	12.696
SP72			2024-05-02	Xiangjiang	Yongzhou	124.19	95.3	16.75
SP73	667.7	1	2024-05-02	Xiangjiang	Yongzhou	98.33	77.56	8.38	0.61	0.15	7.11	258	1049.2	13.5276	147.567		8.57947
SP74	648.3	1	2024-05-02	Xiangjiang	Yongzhou	90.68	71.43	6.89
SP75			2024-05-02	Xiangjiang	Yongzhou	77.91	58.93	3.46
SP76	1088.1	4	2024-05-02	Xiangjiang	Yongzhou	159.67	124.91	36.2	4.68	0.18	30	254	6604	52.8701	220.133		15.6
SP77			2024-05-02	Xiangjiang	Yongzhou	136.49	107.66	21.57
SP78	1063.3	4	2024-05-02	Xiangjiang	Yongzhou	150.41	119.54	31.43	3.55	0.24	26.2	281	4156.46	34.7704	158.643	0.991	13.5496
SP79	1075.3	4	2024-05-02	Xiangjiang	Yongzhou	149.24	119.39	33.61	5.56	0.17	25.27	305	9975.29	83.5522	394.748		22.0024
SP80	845.9	3	2024-05-02	Xiangjiang	Yongzhou	139.64	110.1	30.56	4.89	0.2	23.97	253	6185.85	56.1839	258.066		20.4005
SP81	949.3	3	2024-05-02	Xiangjiang	Yongzhou	146.72	113.96	34.83	5.8	0.17	27.48	254	8665.88	76.0432	315.352		21.1063
SP82	923.8	3	2024-05-02	Xiangjiang	Yongzhou	139.82	108.69	26.53	3.41	0.21	21.87	195	3166.43	29.1327	144.784		15.5921
SP83	903.6	3	2024-05-02	Xiangjiang	Yongzhou	136.94	108.75	23.77	1.33	0.22	21.11	220	1330	12.2299	63.0033	0.915	6.30033
SP84	1312.9	5	2024-05-02	Xiangjiang	Yongzhou	169.75	135.66	53.31	7.76	0.23	43.09	392	13225.7	97.4918	306.933		18.0088
SP85	871.6	3	2024-05-02	Xiangjiang	Yongzhou	130.24	102.46	19.73	2.18	0.22	16.7	280	2774.55	27.0793	166.14		13.0539
SP86	918.9	3	2024-05-02	Xiangjiang	Yongzhou	134.29	103.82	24.6	2.95	0.21	20.4	317	4453.1	42.8925	218.289		14.4608
SP87	1205.6	5	2024-05-02	Xiangjiang	Yongzhou	160.82	129.1	42.42	3.65	0.2	35.85	342	6241.5	48.3462	174.1		10.1813
SP88	813.3	2	2024-05-02	Xiangjiang	Yongzhou	124.85	97.13	17.91	4.14	0.22	12.54	231	4347	44.7545	346.651		33.0144
SP89	887.6	3	2024-05-02	Xiangjiang	Yongzhou	133.12	105.73	21.62	1.55	0.26	18.67	220	1311.54	12.4046	70.2484	1.008	8.30209
SP90	913.3	3	2024-05-02	Xiangjiang	Yongzhou	127.16	100.42	20.18	1.56	0.18	17.59	191	1655.33	16.4841	94.1065	0.94	8.86868
SP91	889.4	3	2024-05-02	Xiangjiang	Yongzhou	128.99	100.87	19.02
SP92	919.4	3	2024-05-02	Xiangjiang	Yongzhou	134.67	106.32	21.02
SP93	962.1	3	2024-05-02	Xiangjiang	Yongzhou	137.79	109.36	24.53	2.78	0.24	20.35	243	2814.75	25.7384	138.317	0.95	13.6609
SP94			2024-05-02	Xiangjiang	Yongzhou	124.98	99.39	15.64
SP95	951	3	2024-05-02	Xiangjiang	Yongzhou	139.61	110.79	25.64	2.39	0.27	22.03	381	3372.56	30.441	153.089	0.857	10.8488
SP96			2024-05-02	Xiangjiang	Yongzhou	122.16	96.22	16.76
SP97			2024-05-02	Xiangjiang	Yongzhou	123.07	95.52	14.79
SP98	794.4	2	2024-05-02	Xiangjiang	Yongzhou	115.21	91.36	11.99
SP99			2024-05-02	Xiangjiang	Yongzhou	99.6	77.5	6.61
SP100			2024-05-02	Xiangjiang	Yongzhou	90.37	72.09	5.65
CN8	1265.6	5	2023-05-09	Xiangjiang	Hengyang	170.13	136.42	46.5	3.9	0.18	39.43	488	10573.3	77.5057	268.155	0.916	9.89095
CN9	1254.4	5	2023-05-09	Xiangjiang	Hengyang	169.31	135.36	59.7	6.31	0.25	48.84	483	12190.9	90.0629	249.609	0.991	12.9197
CN10	1233.9	4	2023-05-09	Xiangjiang	Hengyang	152.01	130.15	36.5	1.8	0.12	32.32	385	5775	44.3719	178.682	0.895	5.56931
CN11	1137.4	4	2023-05-09	Xiangjiang	Hengyang	159.11	129.15	45.8	5.3	0.28	36.78	647	12246.8	94.8261	332.974	0.975	14.41
CN12	1169.8	4	2023-05-09	Xiangjiang	Hengyang	155.02	132.1	37.9	3.68	0.22	31.82	443	7410.18	56.0952	232.878	0.962	11.5651
CN13	1065.4	3	2023-05-09	Xiangjiang	Hengyang	146.11	118.14	29.2	2.35	0.16	24.93	350	5140.62	43.513	206.202	0.957	9.42639
CN14	1235.6	5	2023-05-09	Xiangjiang	Hengyang	160.06	132.12	39.5	2.95	0.23	33.62	446	5720.43	43.2973	170.15	0.946	8.77454
CN15	1232.9	5	2023-05-09	Xiangjiang	Hengyang	164.12	140.15	48.3	2.86	0.23	42.85	534	6640.17	47.3791	154.963	0.915	6.67445
CN16	1035.6	3	2023-05-09	Xiangjiang	Hengyang	158.22	126.32	39.9
CN17	887.5	2	2023-05-09	Xiangjiang	Hengyang	143.13	119.14	30	3.9	0.29	24.22	645	8674.14	72.8063	358.139	0.969	16.1024
CN18			2023-05-09	Xiangjiang	Hengyang	138.21	115.24	26.6
CN19	1255.5	5	2023-05-09	Xiangjiang	Hengyang	165.08	136.21	49	5.29	0.38	40.57	728	10134.5	74.4037	249.803	0.943	13.0392
CN20			2023-05-09	Xiangjiang	Hengyang	152.06	125.22	38.2
CN21	1121.5	4	2023-05-09	Xiangjiang	Hengyang	175.06	134.97	54.72	4.51	0.29	46.36	539	8382.38	62.1055	180.811	0.954	9.72821
CN22			2023-05-09	Xiangjiang	Hengyang	149.12	117.13	32.24
CN23			2023-05-09	Xiangjiang	Hengyang	147.14	111.77	29.35
CN24			2023-05-09	Xiangjiang	Hengyang	150.03	116.5	34.19
CN25			2023-05-09	Xiangjiang	Hengyang	150.12	121.21	37.67
CN26			2023-05-09	Xiangjiang	Hengyang	145.21	114.79	31.91
CN27			2023-05-09	Xiangjiang	Hengyang	130.11	101.54	19.86
CN28			2023-05-09	Xiangjiang	Hengyang	126.02	99.01	16.27
CN29			2023-05-09	Xiangjiang	Hengyang	131.03	105.17	23.78
CN30			2023-05-09	Xiangjiang	Hengyang	147.14	119.87	31.6
CN31			2023-05-09	Xiangjiang	Hengyang	141.12	110.17	29.71
CN32			2023-05-09	Xiangjiang	Hengyang	104.15	85.62	9.47
CN33			2023-05-09	Xiangjiang	Hengyang	102.21	83.43	8.99
CN34			2023-05-09	Xiangjiang	Hengyang	99.05	78.14	6.66
CN35			2023-05-09	Xiangjiang	Hengyang	102.1	81.95	8.48
CN36			2023-05-09	Xiangjiang	Hengyang	87.02	67.07	5.04
CN37			2023-05-09	Xiangjiang	Hengyang	70.05	53.93	2.55
CN38			2023-05-09	Xiangjiang	Hengyang	95.06	74.76	6.83
CN39			2023-05-09	Xiangjiang	Hengyang	106.12	83.49	9.89
CN40			2023-05-09	Xiangjiang	Hengyang	102.07	85.57	11.07
CN41			2023-05-09	Xiangjiang	Hengyang	92.05	72.72	7
CN42			2023-05-09	Xiangjiang	Hengyang	105.11	83.15	8.73
CN43			2023-05-09	Xiangjiang	Hengyang	90.05	70.17	5.83
CN44			2023-05-09	Xiangjiang	Hengyang	101.21	79.77	7.63
CN45			2023-05-09	Xiangjiang	Hengyang	85.14	66.97	4.92
CN46			2023-05-09	Xiangjiang	Hengyang	92.13	71.57	6.11
CN47			2023-05-09	Xiangjiang	Hengyang	83.12	65.74	5.02
CN48			2023-05-09	Xiangjiang	Hengyang	94.2	75.4	7.56
CN49			2023-05-09	Xiangjiang	Hengyang	110.15	88.25	10.79
CN50			2023-05-09	Xiangjiang	Hengyang	122.24	94.78	14.88
CN51			2023-05-09	Xiangjiang	Hengyang	98.15	79.43	8.69
CN52			2023-05-09	Xiangjiang	Hengyang	103.12	81.33	7.09
CN53			2023-05-09	Xiangjiang	Hengyang	102.1	80.15	9.32
CN54			2023-05-09	Xiangjiang	Hengyang	119.15	90.43	15.14
CN55			2023-05-09	Xiangjiang	Hengyang	79.26	60.49	3.16
CN56			2023-05-09	Xiangjiang	Hengyang	87.13	66.84	5.1
CN57			2023-05-09	Xiangjiang	Hengyang	115.21	91.68	13.08
CN58			2023-05-09	Xiangjiang	Hengyang	116.13	90.84	13.9
CN59			2023-05-09	Xiangjiang	Hengyang	108.23	85.27	10.14
CN60			2023-05-09	Xiangjiang	Hengyang	92.14	71.74	6.89
CN61			2023-05-09	Xiangjiang	Hengyang	81.52	62.54	4.48
CN62			2023-05-09	Xiangjiang	Hengyang	104.12	87.13	11.75
CN63			2023-05-09	Xiangjiang	Hengyang	104.23	82.54	9.8
CN64			2023-05-09	Xiangjiang	Hengyang	100.12	76.74	7.92
CN65			2023-05-09	Xiangjiang	Hengyang	110.1	84.17	10.25
CN66			2023-05-09	Xiangjiang	Hengyang	86.12	67.12	4.67
CN67			2023-05-09	Xiangjiang	Hengyang	75.21	56.17	3.33
CN68			2023-05-09	Xiangjiang	Hengyang	81.03	62.52	4.44
CN69			2023-05-09	Xiangjiang	Hengyang	90.14	71.27	6.1
CN70			2023-05-09	Xiangjiang	Hengyang	95.12	73.96	8.5
CN71			2023-05-09	Xiangjiang	Hengyang	104.12	79.88	9.26
CN72			2023-05-09	Xiangjiang	Hengyang	76.2	58.18	3.47
CN73			2023-05-09	Xiangjiang	Hengyang	76.13	58.18	3.4
CN74			2023-05-09	Xiangjiang	Hengyang	79.11	62.03	4.34
CN75			2023-05-09	Xiangjiang	Hengyang	77.12	59.64	3.47
CN76	464.5		2023-05-09	Xiangjiang	Hengyang	62.06	46.91	1.47
CN1	919.8		2023-10-19	Xiangjiang	Hengyang	120.54	108.96	21.59
CN2			2023-10-19	Xiangjiang	Hengyang	142.97	118.76	26.01
CN3			2023-10-19	Xiangjiang	Hengyang	112.4	90.36	11.28
CN4			2023-10-19	Xiangjiang	Hengyang	108.84	86.26	10.32
CN5	728.6		2023-10-19	Xiangjiang	Hengyang	126.69	103.97	17.72
CN6			2023-10-19	Xiangjiang	Hengyang	122.92	99.35	16.23
CN7			2023-10-19	Xiangjiang	Hengyang	123.28	101.26	15.49
CN8			2023-10-19	Xiangjiang	Hengyang	110.64	88.67	10.48
CN9			2023-10-19	Xiangjiang	Hengyang	86.67	71.56	5.13
CN10			2023-10-19	Xiangjiang	Hengyang	109.13	88.72	10.4
CN11			2023-10-19	Xiangjiang	Hengyang	108.3	85.23	10.34
CN12			2023-10-19	Xiangjiang	Hengyang	110.96	86.3	7.79
CN13			2023-10-19	Xiangjiang	Hengyang	99.58	83.17	8.37
CN14	788.89		2023-10-19	Xiangjiang	Hengyang	111.14	89.3	11.54
CN15			2023-10-19	Xiangjiang	Hengyang	112.64	92.17	11.74
CN16	721.8		2023-10-19	Xiangjiang	Hengyang	100.66	80.21	8.22
CN17	850.1		2023-10-19	Xiangjiang	Hengyang	105.04	85.44	10.55
CN18	664.14		2023-10-19	Xiangjiang	Hengyang	84.6	68.32	4.56
CN19			2023-10-19	Xiangjiang	Hengyang	68.18	49.65	1.93
CN94			2023-10-21	Xiangjiang	Hengyang	158.67	122.81	31.77
CN95			2023-10-21	Xiangjiang	Hengyang	155.62	127.3	31.53
CN96			2023-10-21	Xiangjiang	Hengyang	137.48	110.09	21.62
CN97			2023-10-21	Xiangjiang	Hengyang	181.04	146.94	50.64
CN98			2023-10-21	Xiangjiang	Hengyang	161.44	126.91	34.34
CN99			2023-10-21	Xiangjiang	Hengyang	168.65	137.58	40.55
CN100			2023-10-21	Xiangjiang	Hengyang	122.51	98.47	14.1
CN101			2023-10-21	Xiangjiang	Hengyang	115.83	93.57	16.67
CN102			2023-10-21	Xiangjiang	Hengyang	129.59	104.08	19.86
CN103			2023-10-21	Xiangjiang	Hengyang	130.94	106.92	21.46
CN104			2023-10-21	Xiangjiang	Hengyang	129.85	106.82	19.08
CN105			2023-10-21	Xiangjiang	Hengyang	158.16	128.82	36.33
CN106			2023-10-21	Xiangjiang	Hengyang	164.52	132.99	37.34
CN107			2023-10-21	Xiangjiang	Hengyang	140.94	113.86	24.1
CN108			2023-10-21	Xiangjiang	Hengyang	140.08	113.96	24.35
CN109			2023-10-21	Xiangjiang	Hengyang	125.97	100.69	16.54
CN110			2023-10-21	Xiangjiang	Hengyang	170.91	139.08	46.08
CN111	1317.4		2023-10-21	Xiangjiang	Hengyang	161.37	129.35	37.34
CN112	1215.3		2023-10-21	Xiangjiang	Hengyang	157.3	127	35.83
CN113			2023-10-21	Xiangjiang	Hengyang	144.7	117.57	27.44
CN114			2023-10-21	Xiangjiang	Hengyang	126.35	104.11	15.06
CN115			2023-10-21	Xiangjiang	Hengyang	141.74	118.74	31.11
CN116			2023-10-21	Xiangjiang	Hengyang	156.87	125.68	32.38
CN117			2023-10-21	Xiangjiang	Hengyang	122.58	98.53	16.66		.
CN118			2023-10-21	Xiangjiang	Hengyang	135.22	108.6	23.83
CN119			2023-10-21	Xiangjiang	Hengyang	134.69	107.57	21.96
CN120			2023-10-21	Xiangjiang	Hengyang	108.44	87.82	10.07
CN121			2023-10-21	Xiangjiang	Hengyang	114.78	92	12.01
CN122			2023-10-21	Xiangjiang	Hengyang	131.81	106.81	22.16
CN1			2024-05-20	Xiangjiang	Hengyang	145.2	112.72	28.09
CN2	892.6		2024-05-20	Xiangjiang	Hengyang	133.22	106.12	19.75
CN3			2024-05-20	Xiangjiang	Hengyang	127.66	99.25	16.56
CN4			2024-05-20	Xiangjiang	Hengyang	130.24	100.43	20
CN5			2024-05-20	Xiangjiang	Hengyang	135.2	104.49	23.95
CN6			2024-05-20	Xiangjiang	Hengyang	114.2	88.14	13.67
CN7			2024-05-20	Xiangjiang	Hengyang	134.43	104.86	20.78
CN8			2024-05-20	Xiangjiang	Hengyang	123.57	96.63	17.89
CN9			2024-05-20	Xiangjiang	Hengyang	121.77	94.57	15.49
CN10			2024-05-20	Xiangjiang	Hengyang	121.74	95.57	15.82
CN11	776.9		2024-05-20	Xiangjiang	Hengyang	109.16	84.69	10.51
CN12			2024-05-20	Xiangjiang	Hengyang	87.79	68.12	5.06
CN1	1124.3	4	2024-06-15	Xiangjiang	Hengyang	175.38	135.19	43.54	2.1	0.21	39.06	375	3750	27.7387	96.0061	0.879	5.37634
CN2	1026.5	3	2024-06-15	Xiangjiang	Hengyang	156.99	123.13	30.95	1.61	0.22	27.53	243	1778.32	14.4426	64.5956	1.025	5.84817
CN3	994.2	3	2024-06-15	Xiangjiang	Hengyang	136.45	106.07	21.11	1.08	0.16	19.31	337	2274.75	21.4457	117.802	0.773	5.59296
CN4	946.2	3	2024-06-15	Xiangjiang	Hengyang	140.55	110.34	21.72	1.05	0.24	19.75	423	1850.62	16.772	93.7025	0.79	5.31646
CN5	1201	4	2024-06-15	Xiangjiang	Hengyang	154.97	121.88	28.94	1.97	0.27	25.66	372	2714.22	22.2696	105.776	0.917	7.67732
CN6	1141.2	4	2024-06-15	Xiangjiang	Hengyang	154.48	122.06	31.83	1.56	0.27	28.86	526	3039.11	24.8985	105.305	0.796	5.40541
CN7	1045.5	3	2024-06-15	Xiangjiang	Hengyang	140.54	109.93	21.74	1.12	0.21	19.9	342	1824	16.5924	91.6583	0.828	5.62814
CN8			2024-06-15	Xiangjiang	Hengyang	117.83	92.34	13.38
CN9	947.7	2	2024-06-15	Xiangjiang	Hengyang	129.35	103.37	18.69	0.8	0.24	11.34	349	1163.33	11.2541	102.587	0.89	7.05467
CN10			2024-06-15	Xiangjiang	Hengyang	120.55	97.15	13.04
CN11			2024-06-15	Xiangjiang	Hengyang	128.4	102.69	16.78
CN12	945.7	3	2024-06-15	Xiangjiang	Hengyang	124.94	100.5	15.52	0.74	0.24	13.93	407	1254.92	12.4867	90.0873	0.859	5.31228
CN13			2024-06-15	Xiangjiang	Hengyang	130.54	101.45	17.31
CN14	978.7	3	2024-06-15	Xiangjiang	Hengyang	143.15	112.47	20.87	1.21	0.22	18.59	376	2068	18.3871	111.243	0.881	6.50888
CN15			2024-06-15	Xiangjiang	Hengyang	146.88	114.72	24.17
CN16	776.6	2	2024-06-15	Xiangjiang	Hengyang	123.81	97.11	15.99	1.02	0.26	14.28	355	1392.69	14.3414	97.5275	0.835	7.14286
CN17	975.6	3	2024-06-15	Xiangjiang	Hengyang	137.48	108.42	20.27	1.12	0.18	18.32	510	3173.33	29.2689	173.217	0.735	6.11354
CN18	980.4	3	2024-06-15	Xiangjiang	Hengyang	135.94	105.93	17.5	0.87	0.22	15.68	287	1134.95	10.7142	72.3823	0.901	5.54847
CN19			2024-06-15	Xiangjiang	Hengyang	117.11	92.46	13.41
CN20	1008.9	3	2024-06-15	Xiangjiang	Hengyang	129.23	101.95	18.66	1.32	0.28	16.06	273	1287	12.6238	80.137	1.054	8.21918
CN21			2024-06-15	Xiangjiang	Hengyang	125.45	99.19	16.09
CN22			2024-06-15	Xiangjiang	Hengyang	110.47	86.18	10.36
CN23			2024-06-15	Xiangjiang	Hengyang	114.7	90.24	12.13
CN24	842.4	2	2024-06-15	Xiangjiang	Hengyang	118.49	93.36	13.08	0.96	0.22	11.37	313	1365.82	14.6296	120.125	0.935	8.44327
CN25			2024-06-15	Xiangjiang	Hengyang	112.23	88.53	11.69
CN26	815	2	2024-06-15	Xiangjiang	Hengyang	124.8	98.09	15.82	1.13	0.18	13.55	283	1776.61	18.1121	131.115	0.871	8.33948
CN27			2024-06-15	Xiangjiang	Hengyang	133.43	103.63	16.13
CN28			2024-06-15	Xiangjiang	Hengyang	120.33	94.01	13.67
CN29			2024-06-15	Xiangjiang	Hengyang	120.86	95.1	14.53
CN30			2024-06-15	Xiangjiang	Hengyang	108.41	85.27	10.58
CN31			2024-06-15	Xiangjiang	Hengyang	128.75	101.74	16
CN32	885.2	2	2024-06-15	Xiangjiang	Hengyang	116.67	88.7	11.61	0.82	0.23	10.16	278	991.13	11.174	97.5522	0.898	8.07087
CN33	805.5	2	2024-06-15	Xiangjiang	Hengyang	117.97	93.14	13.14	1.2	0.21	11.31	440	2514.29	26.9947	222.306	0.833	10.6101
CN34			2024-06-15	Xiangjiang	Hengyang	111.64	86.09	11.67
CN35	800.3	2	2024-06-15	Xiangjiang	Hengyang	117.74	87.37	10.41	0.87	0.21	8.99	385	1595	18.2557	177.419	0.879	9.67742
CN36			2024-06-15	Xiangjiang	Hengyang	111.8	86.57	11.14
CN37	860.5	2	2024-06-15	Xiangjiang	Hengyang	122.51	95.54	14.98	1	0.22	12.64	341	1550	16.2236	122.627	0.75	7.91139
CN38			2024-06-15	Xiangjiang	Hengyang	108.58	84.48	10.09
CN39			2024-06-15	Xiangjiang	Hengyang	118.09	90.99	13.38
CN40			2024-06-15	Xiangjiang	Hengyang	113.13	87.88	11.17
CN41			2024-06-15	Xiangjiang	Hengyang	110.4	86.29	10.72
CN42			2024-06-15	Xiangjiang	Hengyang	158.24	125.03	30.34
CN43	1178.9	4	2024-06-15	Xiangjiang	Hengyang	159.94	124.88	32.14	1.65	0.23	29.26	406	2912.61	23.3233	99.5423	0.924	5.6391
CN44			2024-06-15	Xiangjiang	Hengyang	139.4	107.55	22.18
CN45	1041.5	3	2024-06-15	Xiangjiang	Hengyang	139.54	107.11	22.32	1.13	0.18	20	346	2172.11	20.2793	108.606	0.839	5.65
CN46	987.9	3	2024-06-15	Xiangjiang	Hengyang	137.5	108.38	22.5	1.78	0.2	19.84	294	2616.6	24.1428	131.885	0.938	8.97177
CN47	944.7	3	2024-06-15	Xiangjiang	Hengyang	134.8	103.32	20.18	1.04	0.23	18.08	517	2337.74	22.6262	129.3		5.75221
CN48	1011.1	3	2024-06-15	Xiangjiang	Hengyang	138.93	108.08	22.84	1.4	0.21	20.36	271	1806.67	16.716	88.7361	0.876	6.87623
CN49	966.7	3	2024-06-15	Xiangjiang	Hengyang	126.91	98.43	19.54	0.97	0.18	17.55	397	2139.39	21.7351	121.903	0.831	5.52707
CN50			2024-06-15	Xiangjiang	Hengyang	126.48	99.25	15.53
CN51			2024-06-15	Xiangjiang	Hengyang	130.9	101.66	19.24
CN52	863.8	2	2024-06-15	Xiangjiang	Hengyang	117.81	92.93	11.79	0.64	0.15	10.5	334	1425.07	15.3348	135.721	0.822	6.09524
CN53	850.6	2	2024-06-15	Xiangjiang	Hengyang	117.21	92.63	12.63	0.95	0.25	11.17	362	1375.6	14.8505	123.151	0.907	8.50492
CN54			2024-06-15	Xiangjiang	Hengyang	117.36	92.17	13.34
CN55			2024-06-15	Xiangjiang	Hengyang	129.22	101.2	16.54
CN56	1049	3	2024-06-15	Xiangjiang	Hengyang	141.99	109.37	22.49	1.23	0.2	20.12	537	3302.55	30.1961	164.143	0.682	6.11332
CN57	835.3	2	2024-06-15	Xiangjiang	Hengyang	121.44	95.23	14.49	0.86	0.24	13.14	421	1508.58	15.8415	114.808	0.871	6.5449
CN58			2024-06-15	Xiangjiang	Hengyang	119.64	92.58	13.23
CN59	863	2	2024-06-15	Xiangjiang	Hengyang	112.93	97.28	14.64	1.22	0.22	18.83	390	2162.73	22.232	114.855	0.895	6.47902
CN60			2024-06-15	Xiangjiang	Hengyang	113.7	89.29	11.95
CN61			2024-06-15	Xiangjiang	Hengyang	128.36	100.57	17.38
CN62	848.3	2	2024-06-15	Xiangjiang	Hengyang	121.67	96.82	14.46	0.95	0.23	12.88	251	1036.74	10.7079	80.4922	0.901	7.37578
CN63			2024-06-15	Xiangjiang	Hengyang	120.73	95.56	13.22
CN64	1016.5	3	2024-06-15	Xiangjiang	Hengyang	115.38	90.01	12	0.82	0.19	10.7	349	1506.21	16.7338	140.767	0.882	7.66355
CN65	1021.7	3	2024-06-15	Xiangjiang	Hengyang	131.22	104.04	18.22	1.16	0.23	16.11	406	2047.65	19.6814	127.104	0.863	7.2005
CN66			2024-06-15	Xiangjiang	Hengyang	130.46	101.47	18.44
CN67			2024-06-15	Xiangjiang	Hengyang	141.99	111.69	23.51
CN68			2024-06-15	Xiangjiang	Hengyang	109.3	85.07	10.65
CN69			2024-06-15	Xiangjiang	Hengyang	113.97	89.59	12.17
CN70			2024-06-15	Xiangjiang	Hengyang	119.87	94.27	12.52
CN71			2024-06-15	Xiangjiang	Hengyang	120.11	94.62	14.73
CN72	824.4	2	2024-06-15	Xiangjiang	Hengyang	116.9	92.24	12.7	1.33	0.24	10.85	464	2571.33	27.8766	236.989	0.934	12.2581
CN73			2024-06-15	Xiangjiang	Hengyang	118.18	92.69	12.48
CN74	842.3	3	2024-06-15	Xiangjiang	Hengyang	111.09	87.52	10.15	0.74	0.21	8.93	326	1148.76	13.1257	128.641	0.974	8.28667
CN75			2024-06-15	Xiangjiang	Hengyang	114.72	90.32	10.74
CN76			2024-06-15	Xiangjiang	Hengyang	109.16	84.3	9.14
CN77	757.5	1	2024-06-15	Xiangjiang	Hengyang	108.51	84.4	11.49	0.77	0.22	10.23	417	1459.5	17.2927	142.669	0.889	7.52688
CN78			2024-06-15	Xiangjiang	Hengyang	105.38	81.74	9.12
CN79			2024-06-15	Xiangjiang	Hengyang	113.3	90.4	11.95
CN80			2024-06-15	Xiangjiang	Hengyang	114.7	90.31	10.58
CN81			2024-06-15	Xiangjiang	Hengyang	121.19	97.03	13.51
CN82	729.5	1	2024-06-15	Xiangjiang	Hengyang	114.08	89.01	10.92	0.95	0.21	9.55	332	1501.9	16.8734	157.268	0.886	9.94764
CN83			2024-06-15	Xiangjiang	Hengyang	110.06	86.82	9.92
CN84			2024-06-15	Xiangjiang	Hengyang	107.09	84.23	10.28
CN85	866.4	2	2024-06-15	Xiangjiang	Hengyang	112.63	87.86	11.61	1.07	0.24	10.07	352	1569.33	17.8617	155.842	0.944	10.6256
CN86			2024-06-15	Xiangjiang	Hengyang	114.03	87.82	10.79
CN87			2024-06-15	Xiangjiang	Hengyang	137.77	107.89	20.29
CN88			2024-06-15	Xiangjiang	Hengyang	123.38	98.61	17.86
CN89	890	2	2024-06-15	Xiangjiang	Hengyang	122.94	95.43	14.52	0.8	0.18	13.43	325	1444.44	15.1362	107.554	0.784	5.95681
CN90	1001.7	3	2024-06-15	Xiangjiang	Hengyang	138.41	108.68	21.54	1.56	0.2	19.2	349	2722.2	25.0478	141.781	0.868	8.125
CN91	951.6	3	2024-06-15	Xiangjiang	Hengyang	144.78	114.68	25.71	2.26	0.24	22.08	400	3766.67	32.845	170.592	0.89	10.2355
CN92			2024-06-15	Xiangjiang	Hengyang	119.72	93.15	14.9
CN93	829.8	2	2024-06-15	Xiangjiang	Hengyang	110.58	84.58	11.04	0.88	0.19	9.7	425	1968.42	23.2729	202.93	0.879	9.07216
CN94	883.4	2	2024-06-15	Xiangjiang	Hengyang	120.59	94.93	12.73	0.74	0.12	11.41	306	1887	19.8778	165.381	0.781	6.48554
CN95	908.6	2	2024-06-15	Xiangjiang	Hengyang	124.84	97.09	14.27
CN96	769.7	1	2024-06-15	Xiangjiang	Hengyang	111.37	88.34	12.17	1.21	0.19	10.35	341	2171.63	24.5827	209.819	0.918	11.6908
CN97	899	2	2024-06-15	Xiangjiang	Hengyang	120	94.98	14.12	0.72	0.23	12.7	331	1036.17	10.9094	81.5885	0.871	5.66929
CN98			2024-06-15	Xiangjiang	Hengyang	109.96	86.65	9.02
CN99	922.4	3	2024-06-15	Xiangjiang	Hengyang	115.56	92.26	11.64	0.89	0.22	10.13	336	1359.27	14.7331	134.183	0.929	8.78578
CN100	834.9	3	2024-06-15	Xiangjiang	Hengyang	118.08	94.05	12.13	0.61	0.22	11.04	394	1092.45	11.6157	98.9542	0.856	5.52536
CN101			2024-06-15	Xiangjiang	Hengyang	110	86.72	11.35
CN102	855.3	2	2024-06-15	Xiangjiang	Hengyang	116.75	90.68	12.19	0.74	0.16	10.87	361	1669.62	18.4123	153.599	0.879	6.80773
CN103	962.1	3	2024-06-15	Xiangjiang	Hengyang	111.18	86.93	9.74	0.83	0.21	8.52	237	936.714	10.7755	109.943	0.958	9.74178
CN104			2024-06-15	Xiangjiang	Hengyang	108.56	85.73	10
CN105			2024-06-15	Xiangjiang	Hengyang	108.09	85.84	9.71
							96.799
LK182			2023-05-16	Xiangjiang	Zhuzhou	159.36	131.04	39.7
LK183			2023-05-16	Xiangjiang	Zhuzhou	148.14	123.12	38.2
LK184			2023-05-16	Xiangjiang	Zhuzhou	155.05	126.22	31.1
LK185			2023-05-16	Xiangjiang	Zhuzhou	131.06	110.14	21.9
LK186			2023-05-16	Xiangjiang	Zhuzhou	148.22	124.13	39.3
LK187			2023-05-16	Xiangjiang	Zhuzhou	128.01	111.17	25.6
LK188			2023-05-16	Xiangjiang	Zhuzhou	146.23	121.08	28.9
LK189			2023-05-16	Xiangjiang	Zhuzhou	144.14	122.24	27.7
LK190			2023-05-16	Xiangjiang	Zhuzhou	139.25	122.14	26.1
LK191			2023-05-16	Xiangjiang	Zhuzhou	138.11	116.27	24.7
LK192			2023-05-16	Xiangjiang	Zhuzhou	144.03	121.05	33.5
LK193			2023-05-16	Xiangjiang	Zhuzhou	142.12	125.41	31
LK194			2023-05-16	Xiangjiang	Zhuzhou	126.21	109.26	31.5
LK195			2023-05-16	Xiangjiang	Zhuzhou	148.26	124.22	31.2
LK196			2023-05-16	Xiangjiang	Zhuzhou	122.1	101.14	18
LK197			2023-05-16	Xiangjiang	Zhuzhou	142.36	121.04	27.3
LK66			2023-05-16	Xiangjiang	Zhuzhou	154.23	126.14	38.1
LK67			2023-05-16	Xiangjiang	Zhuzhou	145.1	118.2	31.4
LK68			2023-05-16	Xiangjiang	Zhuzhou	148.08	115.11	37.1
LK1			2023-05-17	Xiangjiang	Zhuzhou	147.1	121.32	31.4
LK2			2023-05-17	Xiangjiang	Zhuzhou	115.2	92.04	12.6
LK3			2023-05-17	Xiangjiang	Zhuzhou	105.21	89.14	10
LK4			2023-05-17	Xiangjiang	Zhuzhou	106.15	87	8.9
LK5			2023-05-17	Xiangjiang	Zhuzhou	104.21	83.12	9.6
LK6			2023-05-17	Xiangjiang	Zhuzhou	107.03	85.06	9.6
LK7			2023-05-17	Xiangjiang	Zhuzhou	85.1	66.11	4.8
LK8			2023-05-17	Xiangjiang	Zhuzhou	95.13	76.14	6.8
LK9			2023-05-17	Xiangjiang	Zhuzhou	90.05	74.1	5.8
LK67			2023-05-18	Xiangjiang	Zhuzhou	131.04	105.12	24
LK68			2023-05-18	Xiangjiang	Zhuzhou	160.58	135.15	39.6
LK70			2023-05-18	Xiangjiang	Zhuzhou	152.64	121.14	35.44
LK71	1135.1	4	2023-05-18	Xiangjiang	Zhuzhou	144.35	117.25	32.5	2.73	0.2	26.96	665	9077.25	77.4179	336.693	0.839	10.1261
LK72			2023-05-18	Xiangjiang	Zhuzhou	136.24	113.02	27.61
LK73			2023-05-18	Xiangjiang	Zhuzhou	141.26	113.12	28.79
LK74	1160.7	4	2023-05-18	Xiangjiang	Zhuzhou	145.27	118.25	35.59	1.94	0.32	28.61	726	4401.38	37.2209	153.84	0.861	6.78085
LK75			2023-05-18	Xiangjiang	Zhuzhou	136.28	107.14	25.59
LK76	947.4	3	2023-05-18	Xiangjiang	Zhuzhou	124.33	100.21	21.13	1.7	0.16	17.97	433	4600.62	45.9098	256.017	0.88	9.46021
LK77			2023-05-18	Xiangjiang	Zhuzhou	143.41	116.03	29.19
LK78			2023-05-18	Xiangjiang	Zhuzhou	126.41	100.14	21.89
LK79			2023-05-18	Xiangjiang	Zhuzhou	159.71	123.05	40.21
LK80			2023-05-18	Xiangjiang	Zhuzhou	127.45	102.11	24.64
LK1			2023-07-19	Xiangjiang	Zhuzhou	150.79	121.21	29.81
LK2	1125.3	4	2023-07-19	Xiangjiang	Zhuzhou	146.13	116.18	28.23	1.37	0.44	25.08	640	1992.73	17.1521	79.4548	0.939	5.46252
LK3			2023-07-19	Xiangjiang	Zhuzhou	142.91	112.49	24.92
LK4	956.6	3	2023-07-19	Xiangjiang	Zhuzhou	138.65	113.21	25.3	1.21	0.23	12.18	333	1751.87	15.4745	143.832	0.958	9.93432
LK5	923.5	3	2023-07-19	Xiangjiang	Zhuzhou	137.09	111.31	22.4	1.61	0.31	11.32	642	3334.26	29.9547	294.546	0.884	14.2226
LK6			2023-07-19	Xiangjiang	Zhuzhou	132.78	107.03	20.39
LK7			2023-07-19	Xiangjiang	Zhuzhou	125.82	102.22	16.69
LK8			2023-07-19	Xiangjiang	Zhuzhou	122.25	100.21	15.47
LK9			2023-07-19	Xiangjiang	Zhuzhou	128.98	104.91	18.03
LK10			2023-07-19	Xiangjiang	Zhuzhou	107.15	85.77	9.6
LK11			2023-07-19	Xiangjiang	Zhuzhou	102.78	83.35	9.49
LK12			2023-07-19	Xiangjiang	Zhuzhou	107.29	87.91	10.03
LK13			2023-07-19	Xiangjiang	Zhuzhou	116.97	96.72	14.22
LK14			2023-07-19	Xiangjiang	Zhuzhou	120.33	96.63	13.18
LK15			2023-07-19	Xiangjiang	Zhuzhou	103.81	82.65	9.13
LK16			2023-07-19	Xiangjiang	Zhuzhou	105.96	85.13	9.36
LK17			2023-07-19	Xiangjiang	Zhuzhou	103.21	84.59	10.75
LK18			2023-07-19	Xiangjiang	Zhuzhou	103.32	81.69	8.54
LK19			2023-07-19	Xiangjiang	Zhuzhou	99.82	80.94	7.64
LK20			2023-07-19	Xiangjiang	Zhuzhou	98.41	79.17	7.77
LK21			2023-07-19	Xiangjiang	Zhuzhou	101.62	81.48	8.05
LK22			2023-07-19	Xiangjiang	Zhuzhou	92.41	74.01	5.72
LK23			2023-07-19	Xiangjiang	Zhuzhou	88.13	71.24	4.8
LK24			2023-07-19	Xiangjiang	Zhuzhou	84.98	67.46	5.2
LK25			2023-07-19	Xiangjiang	Zhuzhou	89.58	69.59	5.21
LK26			2023-07-19	Xiangjiang	Zhuzhou	83.93	66.57	4.91
LK27			2023-07-19	Xiangjiang	Zhuzhou	76.28	60.37	3.36
LK28			2023-07-19	Xiangjiang	Zhuzhou	76.45	60.66	3.41
LK29			2023-07-19	Xiangjiang	Zhuzhou	88.52	70.73	5.8
LK13	3	1059	2023-09-12	Xiangjiang	Zhuzhou	164.57	138.83	46.71
LK14			2023-09-12	Xiangjiang	Zhuzhou	136.07	122.84	28.9
LK15	2	919.58	2023-09-12	Xiangjiang	Zhuzhou	146.45	125.78	28.02
LK16			2023-09-12	Xiangjiang	Zhuzhou	130.99	110.97	22.61
LK17	3	955.45	2023-09-12	Xiangjiang	Zhuzhou	149.79	128.58	34.72
LK18	1	716.74	2023-09-12	Xiangjiang	Zhuzhou	106.81	91.38	11.63
LK19	1	760.57	2023-09-12	Xiangjiang	Zhuzhou	106.39	88.67	10.81
LK20			2023-09-12	Xiangjiang	Zhuzhou	118.19	99.443	13.8
LK27		900.15	2023-09-12	Xiangjiang	Zhuzhou	119.09	101.88	15.73
LK28		931.45	2023-09-12	Xiangjiang	Zhuzhou	140.3	120.3	24.53
LK29			2023-09-12	Xiangjiang	Zhuzhou	134.22	112.44	20.01
LK30		734.53	2023-09-12	Xiangjiang	Zhuzhou	110.88	93.42	11.5
LK31			2023-09-12	Xiangjiang	Zhuzhou	106.95	90.8	16.05
LK32		716.67	2023-09-12	Xiangjiang	Zhuzhou	122.37	105.65	16.09
LK33		787.22	2023-09-12	Xiangjiang	Zhuzhou	104.51	86.36	9.13
LK34			2023-09-12	Xiangjiang	Zhuzhou	64.93	54.33	2.07
LK216		912.27	2023-09-13	Xiangjiang	Zhuzhou	140.33	112.86	28.64
LK217		788.8	2023-09-13	Xiangjiang	Zhuzhou	127.08	104.52	19.2
LK218			2023-09-13	Xiangjiang	Zhuzhou	136.82	109.91	22.15
LK219			2023-09-13	Xiangjiang	Zhuzhou	139.91	115.5	25.13
LK220		909.28	2023-09-13	Xiangjiang	Zhuzhou	137.95	113.88	20.18
LK221		771.15	2023-09-13	Xiangjiang	Zhuzhou	134.24	113.83	22.35
LK222		850.75	2023-09-13	Xiangjiang	Zhuzhou	135.03	107.6	20.27
LK223			2023-09-13	Xiangjiang	Zhuzhou	144.31	119.03	24.72
LK224			2023-09-13	Xiangjiang	Zhuzhou	126.71	103.23	15.08
LK225			2023-09-13	Xiangjiang	Zhuzhou	115.71	93.29	13.26
LK226		744.94	2023-09-13	Xiangjiang	Zhuzhou	117.94	95.13	12.81
LK227		783.16	2023-09-13	Xiangjiang	Zhuzhou	115.48	94.6	13.3
LK228		775.21	2023-09-13	Xiangjiang	Zhuzhou	106.42	86.35	9.58
LK229			2023-09-13	Xiangjiang	Zhuzhou	142.58	115.38	27.55
LK230		914.59	2023-09-13	Xiangjiang	Zhuzhou	137.22	114.5	21.05
LK231			2023-09-13	Xiangjiang	Zhuzhou	124.75	104.26	15.65
LK232			2023-09-13	Xiangjiang	Zhuzhou	138.58	114.03	23.03
LK233		830.77	2023-09-13	Xiangjiang	Zhuzhou	143.41	120.42	27.89
LK234			2023-09-13	Xiangjiang	Zhuzhou	131.8	109.25	19.6
LK235		823.51	2023-09-13	Xiangjiang	Zhuzhou	123.68	100.57	14.98
LK236		783.55	2023-09-13	Xiangjiang	Zhuzhou	102.69	83.3	8.62
LK237		759.73	2023-09-13	Xiangjiang	Zhuzhou	98.44	78.65	7.43
LK238		791.58	2023-09-13	Xiangjiang	Zhuzhou	111.54	95.93	13.73
LK239		802.62	2023-09-13	Xiangjiang	Zhuzhou	91.63	72.8	5.54
LK240		548.58	2023-09-13	Xiangjiang	Zhuzhou	80.66	66.17	4.01
LK1	1040.1	3	2024-05-19	Xiangjiang	Zhuzhou	146.5	112.44	26.12	2.2	0.29	21.18	418	3171.03	28.202	149.718	0.806	10.3872
LK2	1116.9	4	2024-05-19	Xiangjiang	Zhuzhou	163.51	125.81	39.19	2.76	0.25	34.49	416	4592.64	36.5046	133.159	0.895	8.00232
LK3			2024-05-19	Xiangjiang	Zhuzhou	141.15	110.19	25.1
LK4			2024-05-19	Xiangjiang	Zhuzhou	143.8	110.55	23.19
LK5	1062.1	3	2024-05-19	Xiangjiang	Zhuzhou	144.81	114.81	27.2	2.09	0.19	23.75	414	4554	39.6655	191.747	0.859	8.8
LK6	888	3	2024-05-19	Xiangjiang	Zhuzhou	127.08	100.91	17.39	1.14	0.2	15.38	450	2565	25.4187	166.775	0.828	7.41222
LK7			2024-05-19	Xiangjiang	Zhuzhou	134.84	106.27	18.45
LK8	847.5	2	2024-05-19	Xiangjiang	Zhuzhou	120.29	93.03	17.12	1.08	0.19	14.94	305	1733.68	18.6358	116.043	0.88	7.22892
LK9			2024-05-19	Xiangjiang	Zhuzhou	136.81	105.04	19.99
LK10	1023	3	2024-05-19	Xiangjiang	Zhuzhou	133.87	103.36	18.31	1.22	0.22	15.72	586	3249.64	31.44	206.72	0.779	7.76081
LK11	866.3	3	2024-05-19	Xiangjiang	Zhuzhou	126.51	100.24	17.26	1.29	0.21	14.87	520	3194.29	31.8664	214.814	0.781	8.67518
LK12	1063.4	3	2024-05-19	Xiangjiang	Zhuzhou	143.2	110.65	24.21	1.75	0.32	20.71	663	3625.78	32.768	175.074	0.798	8.45002
LK13	1128.5	4	2024-05-19	Xiangjiang	Zhuzhou	156.28	120.09	30.9	2.84	0.3	26.29	455	4307.33	35.8675	163.839	0.908	10.8026
LK14	1054.4	3	2024-05-19	Xiangjiang	Zhuzhou	144.45	114.48	24.72	1.62	0.25	21.72	389	2520.72	22.0189	116.055	0.872	7.45856
LK15			2024-05-19	Xiangjiang	Zhuzhou	125.04	97.46	15.85
LK16			2024-05-19	Xiangjiang	Zhuzhou	135.48	105.66	19.8
LK17			2024-05-19	Xiangjiang	Zhuzhou	120.1	90.88	16.19
LK18	841.3	2	2024-05-19	Xiangjiang	Zhuzhou	125.25	97.8	16.63	1.27	0.23	14.1	694	3832.09	39.1829	271.779	0.748	9.00709
LK19	955.3	3	2024-05-19	Xiangjiang	Zhuzhou	128.41	101.34	19.22	1.07	0.24	16.61	534	2380.75	23.4927	143.332	0.792	6.4419
LK20	1116.4	4	2024-05-19	Xiangjiang	Zhuzhou	133.26	104	20.48	2.12	0.28	17.25	573	4338.43	41.7157	251.503	0.88	12.2899
LK21			2024-05-19	Xiangjiang	Zhuzhou	128.14	99.05	18.32
LK22	900.5	3	2024-05-19	Xiangjiang	Zhuzhou	130.06	101.14	19.73	1.97	0.21	16.46	474	4446.57	43.9645	270.144	0.88	11.9684
LK23	1046.6	4	2024-05-19	Xiangjiang	Zhuzhou	132.78	102.08	18.08	1.22	0.25	15.62	643	3137.84	30.739	200.886	0.757	7.8105
LK24	899.6	3	2024-05-19	Xiangjiang	Zhuzhou	144.67	110.62	25.09	1.72	0.3	21.89	333	1909.2	17.2591	87.2179		7.85747
LK25			2024-05-19	Xiangjiang	Zhuzhou	117.49	93.03	15.74
LK26	984.1	3	2024-05-19	Xiangjiang	Zhuzhou	121.73	94.6	18.56	2.6	0.26	14.65	570	5700	60.2537	389.078	0.947	17.7474
LK27			2024-05-19	Xiangjiang	Zhuzhou	118.28	89.67	13.51
LK28			2024-05-19	Xiangjiang	Zhuzhou	127.33	99.24	15.54
LK29			2024-05-19	Xiangjiang	Zhuzhou	122.25	93.13	16.18
LK30	864.3	2	2024-05-19	Xiangjiang	Zhuzhou	127.61	99.15	19.31	1.58	0.26	16.28	589	3579.31	36.0999	219.859	0.786	9.70516
LK31	834.7	2	2024-05-19	Xiangjiang	Zhuzhou	127.46	100.44	15.77	1.3	0.26	13.11	486	2430	24.1935	185.355	0.823	9.91609
LK32			2024-05-19	Xiangjiang	Zhuzhou	128.33	99.45	16.81
LK33			2024-05-19	Xiangjiang	Zhuzhou	119.66	93.51	13.17
LK34	781.4	1	2024-05-19	Xiangjiang	Zhuzhou	113.24	87.59	14.35	0.95	0.2	12.29	372	1767	20.1735	143.775	0.895	7.72986
LK35			2024-05-19	Xiangjiang	Zhuzhou	125.55	98.73	15.41
LK36	1054	3	2024-05-19	Xiangjiang	Zhuzhou	142.31	110.02	29.79	5.16	0.28	22.99	631	11628.4	105.694	505.804	0.835	22.4445
LK37	1038	3	2024-05-19	Xiangjiang	Zhuzhou	138.87	106.31	23.85	1.3	0.23	21.23	581	3283.91	30.89	154.683	0.814	6.12341
LK38	988.5	3	2024-05-19	Xiangjiang	Zhuzhou	131.59	101.61	19.67	1.17	0.37	16.81	483	1527.32	15.0312	90.8581	0.771	6.96014
LK39	998.3	3	2024-05-19	Xiangjiang	Zhuzhou	141.51	109.48	22.49	1.11	0.26	19.27	513	2190.12	20.0047	113.654	0.776	5.76025
LK40	1056.7	3	2024-05-19	Xiangjiang	Zhuzhou	142.58	110.2	24.41	1.59	0.28	21.16	382	2169.21	19.6843	102.515	0.88	7.51418
LK41	903.1	2	2024-05-19	Xiangjiang	Zhuzhou	141.41	108.7	21.89	1.14	0.26	19.85	406	1780.15	16.3768	89.6803	0.859	5.74307
LK42	876.3	3	2024-05-19	Xiangjiang	Zhuzhou	139.44	106.83	24.88	2.45	0.25	21.13	472	4625.6	43.2987	218.912	0.905	11.5949
LK43			2024-05-19	Xiangjiang	Zhuzhou	126.29	98.53	18.98
LK44	934.2	3	2024-05-19	Xiangjiang	Zhuzhou	138.11	105.57	21.55	1.12	0.2	19.16	498	2788.8	26.4166	145.553	0.82	5.84551
LK45	974.8	3	2024-05-19	Xiangjiang	Zhuzhou	132.14	103.84	21	1.24	0.23	18.3	258	1390.96	13.3952	76.0086	0.907	6.77596
LK46			2024-05-19	Xiangjiang	Zhuzhou	124.71	96.84	16.49
LK47	953.12	611.88	2024-05-19	Xiangjiang	Zhuzhou	125.86	99.58	15.73
LK48	1052.5	3	2024-05-19	Xiangjiang	Zhuzhou	140.2	109.42	27.04	1.99	0.27	22.77	702	5174	47.2857	227.229	0.779	8.73957
LK49	872.1	2	2024-05-19	Xiangjiang	Zhuzhou	139.78	108.9	24.07	1.49	0.24	21.17	537	3333.88	30.6141	157.481	0.868	7.03826
LK50	874.7	2	2024-05-19	Xiangjiang	Zhuzhou	134.74	105.13	19.22	1.03	0.23	17.28	520	2328.7	22.1506	134.762	0.813	5.96065
LK51	913.23	540.85	2024-05-19	Xiangjiang	Zhuzhou	134.59	102.82	19.43
LK52	759.7	1	2024-05-19	Xiangjiang	Zhuzhou	125.61	96.27	18.06	1.17	0.25	15.82	499	2335.32	24.258	147.618	0.904	7.3957
LK53	813.7	2	2024-05-19	Xiangjiang	Zhuzhou	121.01	93.8	15.88	1.02	0.2	13.93	541	2759.1	29.4147	198.069	0.798	7.32233
LK54	806.7	2	2024-05-19	Xiangjiang	Zhuzhou	127.66	100.15	16.04	1.5	0.26	13.19	489	2821.15	28.1693	213.886	0.823	11.3723
LK55	923.6	2	2024-05-19	Xiangjiang	Zhuzhou	124.4	96.37	15.39	1.89	0.28	12.04	521	3516.75	36.4922	292.089	0.854	15.6977
LK56	930.32	574.14	2024-05-19	Xiangjiang	Zhuzhou	119.66	93.86	14.73
LK57	931.9	560.64	2024-05-19	Xiangjiang	Zhuzhou	125.66	95.11	15.98
LK58			2024-05-19	Xiangjiang	Zhuzhou	96.1	74.12	6.47
LK59	934.3	2	2024-05-19	Xiangjiang	Zhuzhou	125.98	98.21	19.77	1.2	0.19	16.68	492	3107.37	31.64	186.293	0.759	7.19424
LK60	846.55	558.07	2024-05-19	Xiangjiang	Zhuzhou	115.53	89.18	11.47
LK61			2024-05-19	Xiangjiang	Zhuzhou	106.38	83.53	7.48
LK62			2024-05-19	Xiangjiang	Zhuzhou	120.44	92.31	14.4
LK63			2024-05-19	Xiangjiang	Zhuzhou	119.51	93.62	14.57
LK64			2024-05-19	Xiangjiang	Zhuzhou	113.43	87.75	11.49
LK65			2024-05-19	Xiangjiang	Zhuzhou	87.92	65.11	4.54
LK66			2024-05-19	Xiangjiang	Zhuzhou	122.66	93.89	13.73
LK67			2024-05-19	Xiangjiang	Zhuzhou	109.9	82.49	9.24
LK68			2024-05-19	Xiangjiang	Zhuzhou	110.47	87.3	10
LK69	735.7	1	2024-05-19	Xiangjiang	Zhuzhou	128.84	93.52	16.82	1.32	0.27	14.43	474	2317.33	24.779	160.591	0.809	9.14761
LK70	783.8	1	2024-05-19	Xiangjiang	Zhuzhou	119.59	92.2	14.12	1.33	0.21	11.7	314	1988.67	21.5691	169.972	0.864	11.3675
LK71			2024-05-19	Xiangjiang	Zhuzhou	122.01	89.5	13.14
LK72	862.5	2	2024-05-19	Xiangjiang	Zhuzhou	120.41	90.66	13.99	0.99	0.19	12.17	415	2162.37	23.8514	177.68	0.776	8.13476
LK73			2024-05-19	Xiangjiang	Zhuzhou	115.41	87.39	12.89
LK74			2024-05-19	Xiangjiang	Zhuzhou	126.07	96.4	15
LK75			2024-05-19	Xiangjiang	Zhuzhou	115.16	87.03	12.1
LK76			2024-05-19	Xiangjiang	Zhuzhou	117.65	90.49	14.41
LK77			2024-05-19	Xiangjiang	Zhuzhou	111.25	86.18	10.94
LK78			2024-05-19	Xiangjiang	Zhuzhou	122.98	94.29	14.23
LK79			2024-05-19	Xiangjiang	Zhuzhou	111.44	84.47	10.68
LK80			2024-05-19	Xiangjiang	Zhuzhou	106.84	81.25	7.44
LK81			2024-05-19	Xiangjiang	Zhuzhou	120.83	93.84	12.17
LK82			2024-05-19	Xiangjiang	Zhuzhou	110.52	86.47	8.78
LK83			2024-05-19	Xiangjiang	Zhuzhou	109.31	84.43	11.1
LK84			2024-05-19	Xiangjiang	Zhuzhou	87.24	67.53	4.13
LK85			2024-05-19	Xiangjiang	Zhuzhou	76.44	58.32	2.98
LK300	783.14	485.95	2023-09-14	Xiangjiang	Zhuzhou	150.65	117.85	23.56
LK301			2023-09-14	Xiangjiang	Zhuzhou	144.18	115.65	29.57
LK302	812.58	528.45	2023-09-14	Xiangjiang	Zhuzhou	124.2	97.52	18.44
LK303	752.82	616.22	2023-09-14	Xiangjiang	Zhuzhou	124.23	102.78	17.81
LK309			2023-09-14	Xiangjiang	Zhuzhou	108.63	87.32	10.8
LK310			2023-09-14	Xiangjiang	Zhuzhou	108.59	85.43	11.2
LK311	746.15	500.57	2023-09-14	Xiangjiang	Zhuzhou	104.16	83.91	9.48
LK312			2023-09-14	Xiangjiang	Zhuzhou	107.81	84.66	11.57
LK313	738.65	575.38	2023-09-14	Xiangjiang	Zhuzhou	103.36	82.59	9.31
LK314	752.98	543.95	2023-09-14	Xiangjiang	Zhuzhou	100.81	79.85	9.67
LK315			2023-09-14	Xiangjiang	Zhuzhou	99.96	81.03	9.12
LK316			2023-09-14	Xiangjiang	Zhuzhou	99.07	80.24	7.39
LK317			2023-09-14	Xiangjiang	Zhuzhou	94.85	75.37	6.98
LK318			2023-09-14	Xiangjiang	Zhuzhou	102.33	82.64	9.45
LK319	690.08	518.12	2023-09-14	Xiangjiang	Zhuzhou	100.43	80.65	8.26
LK320			2023-09-14	Xiangjiang	Zhuzhou	83.4	67.08	3.96
							98.8151

## Sheet: Aged fish
	SL	BW	AGE
changsha	66.13	5.14	1
changsha	67.4	5.29	1
changsha	68.13	3.93	1
changsha	70.04	4.94	1
changsha	70.73	5.55	1
changsha	71.21	5.66	1
changsha	71.36	5.01	1
changsha	71.84	5.32	1
changsha	72.87	6.2	1
changsha	73.14	6.69	1
changsha	73.79	5.81	1
changsha	76.66	6.34	1
changsha	77.9	8.82	1
changsha	79.98	8.33	1
changsha	80.42	8.67	1
changsha	80.5	9.05	1
changsha	80.87	9.23	1
changsha	81.24	8.15	1
changsha	81.32	8.39	2
changsha	81.68	7.49	1
changsha	81.72	7.29	1
changsha	81.79	8.79	2
changsha	82.68	12.06	1
changsha	83.2	9.62	2
changsha	83.33	10.94	1
changsha	83.63	10.1	1
changsha	84.37	12.44	2
changsha	84.5	10.96	2
changsha	84.56	11.38	2
changsha	85.09	13.11	1
changsha	85.8	14.05	1
changsha	86.11	9.61	2
changsha	86.27	11.16	1
changsha	87.63	10.39	2
changsha	88.35	10.91	2
changsha	88.81	14.48	1
changsha	88.97	12.03	1
changsha	89.55	15.3	2
changsha	89.65	11.8	2
changsha	89.72	11.41	1
changsha	89.72	14.89	2
changsha	90.02	12.66	1
changsha	90.17	12.42	2
changsha	90.21	12.72	2
changsha	90.67	11.97	2
changsha	90.78	11.16	1
changsha	91.09	13.11	2
changsha	91.5	11.65	2
changsha	91.71	13.93	2
changsha	92.27	15.87	2
changsha	92.97	14.26	2
changsha	92.98	12.74	2
changsha	93.6	15.58	2
changsha	93.64	11.99	2
changsha	94.22	13.47	2
changsha	94.27	17.66	2
changsha	94.5	13.99	2
changsha	94.54	14.11	2
changsha	94.73	14.38	2
changsha	94.8	17.62	2
changsha	95.29	17.67	2.33
changsha	95.6	14.95	2
changsha	95.65	18.4	2
changsha	95.77	12.84	2
changsha	95.83	14.62	2
changsha	96.07	12.83	2
changsha	96.07	14.94	2
changsha	96.19	16.58	2
changsha	96.64	15.61	2
changsha	97.04	16.76	2
changsha	97.58	14.55	3
changsha	97.9	15.04	2
changsha	98.26	14.97	2
changsha	98.5	19.17	2
changsha	98.84	16.19	2
changsha	99.1	16.89	3
changsha	99.2	17.7	2
changsha	99.4	17.83	2
changsha	99.95	19.69	2
changsha	100.1	18.38	2
changsha	100.33	19.25	2
changsha	100.52	17.57	2
changsha	100.91	16.95	2
changsha	100.92	21.41	2
changsha	101.62	16.68	2
changsha	101.62	19.81	2
changsha	101.88	16.15	2
changsha	102.39	17.18	2
changsha	102.58	17.24	2
changsha	102.75	17.5	3
changsha	103.07	16.84	2
changsha	103.25	21.02	2
changsha	104.59	24.3	2
changsha	104.71	18.43	2.33
changsha	104.77	17.93	3
changsha	105.42	17.03	2
changsha	105.62	19.61	2
changsha	105.99	20.91	3
changsha	106.52	20.3	3
changsha	106.88	23.97	2
changsha	106.95	23.41	2
changsha	107.18	18.46	2.33
changsha	107.24	21.05	3
changsha	107.65	27.98	2
changsha	108.33	26.12	2
changsha	108.33		2.33
changsha	110.19	22.25	2.33
changsha	110.77	25.71	2
changsha	110.85	24.79	2.33
changsha	111.35	27.73	2
changsha	111.6	22.01	2.33
changsha	113.37	26.12	3.33
changsha	114.23	26.25	2
changsha	116.37	26.94	3
changsha	120.61	29.25	3.33
changsha	121.7	38.96	3
changsha	122.3	37.86	3
changsha	122.87	47.07	4
changsha	127.74	37.86	3.33
changsha	130.82	49	3
changsha	131.53	51.85	4
changsha	78.56	7.14	1
zhuzhou	117.25	32.5	3
zhuzhou	113.02	27.61	2
zhuzhou	107.14	25.59	2
zhuzhou	100.21	21.13	2
zhuzhou	116.18	28.23	3.08
zhuzhou	112.49	24.92	3.08
zhuzhou	113.21	25.3	3.08
zhuzhou	111.31	22.4	2.08
zhuzhou	107.03	20.39	2.08
zhuzhou	102.22	16.69	2.08
zhuzhou	104.91	18.03	2.08
zhuzhou	85.77	9.6	1.08
zhuzhou	96.72	14.22	2.08
zhuzhou	82.65	9.13	1.08
zhuzhou	85.13	9.36	1.08
zhuzhou	84.59	10.75	1.08
zhuzhou	80.94	7.64	1.08
zhuzhou	79.17	7.77	1.08
zhuzhou	81.48	8.05	1.08
zhuzhou	74.01	5.72	1.08
zhuzhou	67.46	5.2	1.08
zhuzhou	69.59	5.21	1.08
zhuzhou	66.57	4.91	1.08
zhuzhou	60.37	3.36	1.08
zhuzhou	100.91	17.39	2
zhuzhou	93.03	17.12	2
zhuzhou	103.36	18.31	3
zhuzhou	100.24	17.26	2
zhuzhou	120.09	30.9	3
zhuzhou	114.48	24.72	3
zhuzhou	97.8	16.63	2
zhuzhou	101.34	19.22	2
zhuzhou	104	20.48	2
zhuzhou	101.14	19.73	2
zhuzhou	102.08	18.08	2
zhuzhou	110.62	25.09	3
zhuzhou	94.6	18.56	2
zhuzhou	99.15	19.31	2
zhuzhou	100.44	15.77	2
zhuzhou	87.59	14.35	2
zhuzhou	106.31	23.85	3
zhuzhou	101.61	19.67	2
zhuzhou	109.48	22.49	2
zhuzhou	110.2	24.41	3
zhuzhou	108.7	21.89	3
zhuzhou	106.83	24.88	2
zhuzhou	105.57	21.55	2
zhuzhou	103.84	21	3
zhuzhou	109.42	27.04	3
zhuzhou	108.9	24.07	3
zhuzhou	105.13	19.22	2
zhuzhou	96.27	18.06	2
zhuzhou	93.8	15.88	2
zhuzhou	100.15	16.04	2
zhuzhou	96.37	15.39	2
zhuzhou	98.21	19.77	3
zhuzhou	93.52	16.82	2
zhuzhou	92.2	14.12	2
zhuzhou	90.66	13.99	2
zhuzhou	110.02	29.79	2
zhuzhou	99.58	15.73	2
zhuzhou	102.82	19.43	2
zhuzhou	93.86	14.73	2
zhuzhou	95.11	15.98	2
zhuzhou	89.18	11.47	2
zhuzhou	138.83	46.71	4.25
zhuzhou	125.78	28.02	3.25
zhuzhou	128.58	34.72	4.25
zhuzhou	91.38	11.63	1.25
zhuzhou	88.67	10.81	1.25
zhuzhou	101.88	15.73	2.25
zhuzhou	120.3	24.53	3.25
zhuzhou	93.42	11.5	2.25
zhuzhou	105.65	16.09	2.25
zhuzhou	86.36	9.13	1.25
zhuzhou	112.86	28.64	3.25
zhuzhou	104.52	19.2	2.25
zhuzhou	113.88	20.18	2.25
zhuzhou	113.83	22.35	2.25
zhuzhou	107.6	20.27	2.25
zhuzhou	95.13	12.81	1.25
zhuzhou	94.6	13.3	1.25
zhuzhou	86.35	9.58	1.25
zhuzhou	114.5	21.05	3.25
zhuzhou	120.42	27.89	3.25
zhuzhou	100.57	14.98	2.25
zhuzhou	83.3	8.62	1.25
zhuzhou	78.65	7.43	1.25
zhuzhou	95.93	13.73	2.25
zhuzhou	74.8	5.54	1.25
zhuzhou	66.17	4.01	1.25
zhuzhou	97.52	18.44	2.25
zhuzhou	83.91	9.48	1.25
zhuzhou	82.59	9.31	1.25
zhuzhou	79.85	9.67	1.25
zhuzhou	80.65	8.26	1.25
zhuzhou	110.02	29.79	2
zhuzhou	110.65	24.21	2
zhuzhou	117.85	23.56	2.25
zhuzhou	118.25	35.59	3
zhuzhou	112.44	26.12	3
zhuzhou	125.81	39.19	4
zhuzhou	114.81	27.2	3
zhuzhou	77.3	6.74	1.08
Hengyang	65.74	5.02	1
Hengyang	66.97	4.92	1
Hengyang	68.32	4.56	1.25
Hengyang	70.17	5.83	1
Hengyang	71.57	6.11	1
Hengyang	75.4	7.56	1
Hengyang	78.14	6.66	1
Hengyang	79.77	7.63	1
Hengyang	80.21	8.22	1.25
Hengyang	83.43	9.58	1.25
Hengyang	84.4	11.49	2
Hengyang	84.58	11.04	2
Hengyang	84.69	10.51	2
Hengyang	85.44	10.55	1.25
Hengyang	85.68	9.22	1.25
Hengyang	86.93	9.74	2
Hengyang	87.37	10.41	2
Hengyang	87.52	10.15	2
Hengyang	87.86	11.61	2
Hengyang	88.34	12.17	2
Hengyang	88.36	11.62	1.25
Hengyang	88.7	11.61	2
Hengyang	89.01	10.92	2
Hengyang	89.1	11.79	2.25
Hengyang	89.3	11.54	1.25
Hengyang	89.52	12.03	2.25
Hengyang	90.01	12	2
Hengyang	90.68	12.19	2
Hengyang	90.8	12.81	1.25
Hengyang	91.87	13.46	1.25
Hengyang	92	13.02	2.25
Hengyang	92.24	12.7	2
Hengyang	92.26	11.64	2
Hengyang	92.4	14.26	2.25
Hengyang	93.14	13.14	2
Hengyang	93.35	15.82	1.25
Hengyang	93.36	13.08	2
Hengyang	93.52	14.46	2.25
Hengyang	94.05	12.13	2
Hengyang	94.93	12.73	2
Hengyang	94.98	14.12	2
Hengyang	95.43	14.52	2
Hengyang	95.54	14.98	2
Hengyang	96.72	15.3	2.25
Hengyang	96.82	14.46	2
Hengyang	96.84	15.75	2.25
Hengyang	97.09	14.27	2
Hengyang	97.11	15.99	2
Hengyang	97.28	18.61	1.25
Hengyang	97.75	15	2.25
Hengyang	97.95	16.98	2.25
Hengyang	98.09	15.82	2
Hengyang	99.97	19.15	2.25
Hengyang	100.5	15.52	2
Hengyang	101.33	20.9	2.25
Hengyang	101.95	18.66	2
Hengyang	102.07	17.93	2.25
Hengyang	102.87	18.4	2.25
Hengyang	103.37	18.69	3
Hengyang	103.38	21.35	2.25
Hengyang	104.04	18.22	2
Hengyang	105.05	20.27	2.25
Hengyang	105.4	23.51	2.25
Hengyang	105.93	17.5	3
Hengyang	106.07	21.11	3
Hengyang	106.12	19.75	2
Hengyang	106.22	20.66	3.25
Hengyang	106.75	21.2	2.25
Hengyang	106.98	26.31	2.25
Hengyang	107.11	22.32	3
Hengyang	107.39	23.34	2.25
Hengyang	107.57	22.67	2.25
Hengyang	108.42	20.27	3
Hengyang	108.68	21.54	3
Hengyang	108.94	23.39	2.25
Hengyang	108.96	21.59	2.25
Hengyang	109.93	21.74	3
Hengyang	110.34	21.72	3
Hengyang	110.42	22.23	2.25
Hengyang	110.61	26.13	2.25
Hengyang	111.82	27.45	2.25
Hengyang	112.47	20.87	3
Hengyang	112.66	27.17	3.25
Hengyang	113.18	26.29	2.25
Hengyang	114.68	25.71	3
Hengyang	115.13	31.35	2.25
Hengyang	118.14	29.2	3
Hengyang	119.14	30	3
Hengyang	121.1	32.34	3.25
Hengyang	121.88	28.94	4
Hengyang	122.06	31.83	4
Hengyang	123.13	30.95	3
Hengyang	123.64	35.9	3.25
Hengyang	125.85	34.31	3.25
Hengyang	126.32	39.9	3
Hengyang	127.01	35.83	3.25
Hengyang	127.69	36.69	3.25
Hengyang	129.15	45.8	4
Hengyang	129.93	37.34	4.25
Hengyang	130.15	36.5	4
Hengyang	132.1	37.9	4
Hengyang	132.99	37.34	4.25
Hengyang	134.97	54.72	4
Hengyang	135.19	43.54	4
Hengyang	135.36	59.7	4
Hengyang	137.58	40.55	4.25
Hengyang	140.15	48.3	5
Yongzhou	48.28	1.67	1
Yongzhou	48.31	2.38	1
Yongzhou	53.99	1.77	1
Yongzhou	55.99	2.62	1
Yongzhou	60.52	5.3	1
Yongzhou	68.74	7.97	1
Yongzhou	71.43	6.89	1
Yongzhou	71.85	8.76	1
Yongzhou	73.36	6.13	1
Yongzhou	73.49	8.05	1
Yongzhou	74.3	10.48	1
Yongzhou	74.43	5.73	1.25
Yongzhou	75.17	7.15	1
Yongzhou	75.56	10.67	1
Yongzhou	75.8	11.06	1
Yongzhou	76.12	6.19	1.25
Yongzhou	77.56	8.38	1
Yongzhou	78.96	10.4	1
Yongzhou	79.06	10.22	1
Yongzhou	79.11	12.51	2
Yongzhou	80.61	10.98	2
Yongzhou	82.13	8.81	1
Yongzhou	82.33	11.13	2
Yongzhou	82.44	12.72	2
Yongzhou	83.83	13.23	2
Yongzhou	88.58	15.09	2
Yongzhou	90.35	15.89	2
Yongzhou	91.21	15.84	2
Yongzhou	91.36	11.99	2
Yongzhou	91.46	16.28	2
Yongzhou	92.84	18.67	2
Yongzhou	96.13	13.72	2
Yongzhou	96.67	21.79	2
Yongzhou	96.97	15.96	2
Yongzhou	97.13	17.91	2
Yongzhou	97.48	17.93	2
Yongzhou	97.54	18.52	2
Yongzhou	98.12	18.39	2
Yongzhou	99.81	17.94	2
Yongzhou	99.86	18.86	2
Yongzhou	100.42	20.18	2
Yongzhou	100.87	19.02	2
Yongzhou	102.46	19.73	3
Yongzhou	102.7	22.6	2
Yongzhou	102.73	19.8	2
Yongzhou	102.94	17.99	3
Yongzhou	103.82	20.92	3
Yongzhou	103.82	24.6	3
Yongzhou	105.28	26.49	3
Yongzhou	105.4	19.65	3
Yongzhou	105.56	20	3
Yongzhou	105.73	21.62	3
Yongzhou	105.88	22.19	3
Yongzhou	106.1	22.28	3
Yongzhou	106.32	21.02	3
Yongzhou	106.68	25.5	2
Yongzhou	107.02	23.52	3
Yongzhou	107.06	21.79	2
Yongzhou	107.11	21.71	3
Yongzhou	107.58	27.44	3
Yongzhou	107.91	23.61	2
Yongzhou	108	21.28	3
Yongzhou	108	23.2	3
Yongzhou	108.54	23.96	2
Yongzhou	108.69	26.53	3
Yongzhou	108.75	23.77	3
Yongzhou	109.01	26.01	3
Yongzhou	109.13	24.04	3
Yongzhou	109.16	25.63	3
Yongzhou	109.36	24.53	2
Yongzhou	109.41	22.02	3
Yongzhou	109.65	23.22	3
Yongzhou	109.76	26.91	2
Yongzhou	109.81	25.24	3
Yongzhou	109.83	23.66	3
Yongzhou	110.1	30.56	3
Yongzhou	110.23	27.38	3
Yongzhou	110.33	26.3	3
Yongzhou	110.46	26.96	3
Yongzhou	110.79	25.64	2
Yongzhou	111.82	30.35	3
Yongzhou	112.07	29.45	2.25
Yongzhou	112.41	28.71	3
Yongzhou	112.66	26.08	3
Yongzhou	112.75	28.5	3
Yongzhou	112.81	29.34	3
Yongzhou	113.96	34.83	3
Yongzhou	114.12	33.89	3
Yongzhou	114.4	31.23	3
Yongzhou	114.44	26.1	3
Yongzhou	114.66	28.46	3
Yongzhou	115.66	27.36	3
Yongzhou	115.66	31.48	3
Yongzhou	115.74	26.18	3.25
Yongzhou	115.89	29.1	3
Yongzhou	116.06	30.05	3
Yongzhou	116.2	28.39	3
Yongzhou	117.98	40.58	4
Yongzhou	118.3	32.84	3
Yongzhou	118.84	28.84	3
Yongzhou	119.07	33.91	3
Yongzhou	119.44	29.92	3
Yongzhou	119.54	31.43	4
Yongzhou	119.74	37.57	3
Yongzhou	121.18	32.6	4
Yongzhou	121.87	33.08	4
Yongzhou	121.93	34.01	3
Yongzhou	122.54	42.92	3
Yongzhou	124.91	36.2	4
Yongzhou	125.3	44.69	4
Yongzhou	125.45	39.47	4
Yongzhou	125.46	45.46	4
Yongzhou	125.85	44.82	4
Yongzhou	126.05	45.2	3
Yongzhou	126.12	48.04	4
Yongzhou	126.17	37.45	4
Yongzhou	127	37.34	4
Yongzhou	128.06	49.7	4
Yongzhou	128.21	51.1	4
Yongzhou	129.1	42.42	4
Yongzhou	129.3	45.9	4
Yongzhou	130.88	48.92	5
Yongzhou	131.53	39.75	4
Yongzhou	132.16	51.9	4
Yongzhou	133.99	54.82	5
Yongzhou	135.26	53.12	5
Yongzhou	135.66	53.31	4
Yongzhou	136.11	59.9	4
Yongzhou	136.89	59.3	4
Yongzhou	137.01	61.6	4
Yongzhou	138.69	50.62	5
Yongzhou	142.23	62.1	5
